# Supplementary material for: Efficient link prediction in the protein–protein interaction network using topological information in a generative adversarial network machine learning model
Source: BMC Bioinformatics. 2022 Feb 19;23:78. doi: 10.1186/s12859-022-04598-x (PMC8858570; doi:10.1186/s12859-022-04598-x)
Supplement: Supplementary file 3 — Additional file 3: Dataset S1. Prediction results for Homo sapiens. Unvalidated human PPI predictions of the cGAN model, which was trained to predict the N100 connectivity from the N90 level, then was used to produce new predictions (~ N110) from the N100 level. See the Implementation section for more details. STRING protein identifiers are mapped to preferred gene names according to information in the STRING database. [file 12859_2022_4598_MOESM3_ESM.xlsx]

## Sheet: ppi_pred_suppl_dataset_1_human
#Please note, that further validation should be undertaken before the practical use of these predictions.
Sources	Targets	Score
RAC1	RHOC	0.999999
POLE	RPA1	0.999998
RNF2	RING1	0.999998
SF3A3	CWC15	0.999997
RPL36AL	UBE2V2	0.999997
MRPS14	MRPS9	0.999997
CUL1	COPS4	0.999997
LDB1	EP300	0.999997
CDK19	CDK8	0.999996
WDR43	RPS14	0.999995
UBB	ATG7	0.999995
HIP1	HIP1R	0.999993
GTF2B	SUPT5H	0.999992
TBP	SUPT5H	0.999992
MDM2	CDK2	0.999992
SRP9	FAU	0.999992
CDC45	ATM	0.999992
RPS6	EIF3K	0.999991
ITSN2	ITSN1	0.999991
DHX16	SNRPA	0.99999
SEC23A	COG6	0.99999
POLR2L	POLR3D	0.99999
PSMC5	PSMC4	0.999989
RPS2	UBC	0.999989
SUPT5H	GTF2H4	0.999988
GTF2F2	GTF2H3	0.999984
REV3L	UBE2V2	0.999983
POLR2G	CRCP	0.999983
LSM10	PRPF8	0.99998
NHP2L1	UTP6	0.99998
POLR1C	GTF2F1	0.99998
RCL1	RPS3	0.99998
PRPF8	PHF5A	0.99998
HSPA9	ATP5F1	0.999979
CHMP6	RPS27A	0.999978
RPS27L	FAU	0.999977
BUB1	CDC23	0.999977
CWC25	RPS29	0.999977
RPS15A	CSNK1E	0.999977
HSP90AA1	HSP90AB1	0.999976
POLR2K	TAF4	0.999976
MRE11A	RPA2	0.999976
NDUFB2	NDUFB7	0.999975
RBPJ	RPS27A	0.999975
GTF2B	TAF6	0.999975
SF3A3	SNW1	0.999974
RPL36AL	RPL8	0.999973
NDUFS4	NDUFS1	0.999973
MRPL13	MRPL55	0.999973
MRPL39	MRPL55	0.999972
EXO1	TOP3A	0.999972
NDUFA1	NDUFB2	0.999972
HSPA9	ATP5A1	0.999971
CIRH1A	RPL34	0.99997
SRP9	RPS13	0.99997
VCP	RPL35	0.999969
RPS9	CSNK1E	0.999968
ERCC2	SUPT5H	0.999968
ATR	PCNA	0.999967
SNRPD2	PHF5A	0.999967
CDK1	ANAPC5	0.999966
DPY30	PPP1R7	0.999965
RPL28	EIF5B	0.999965
SF3B3	LSM2	0.999964
SEC16A	NSF	0.999964
LSM2	SNRPA1	0.999964
CKAP5	TUBGCP4	0.999962
SKI	RPS27A	0.99996
TCEB1	EP300	0.999959
HSPA9	ATP5J	0.999956
CIRH1A	EIF2S1	0.999956
RPS27L	RPS13	0.999954
PRPF31	SNRPF	0.999951
ORC1	ATM	0.999951
RPS26	RPS11	0.99995
BUB1	ANAPC1	0.99995
RPS27	BYSL	0.999949
MRPS11	MRPS34	0.999949
UTP15	UBA52	0.999948
RFC3	RPA1	0.999947
MRPL39	MRPL52	0.999947
GATA1	EP300	0.999946
BUB1	ANAPC16	0.999945
RTF1	GTF2H4	0.999944
MRPS6	MRPL10	0.999944
CHMP4A	RPS27A	0.999941
EIF2S2	RPS11	0.999941
DAP3	MRPS7	0.99994
RUVBL2	HIST1H2AC	0.999938
GTF2H3	POLR2J	0.999938
GTF2B	BRF1	0.999937
BMS1	IMP4	0.999937
ACVR2A	SMURF2	0.999935
TOPBP1	MCM2	0.999934
PRPF8	SNRPG	0.999934
EIF2B4	RPS16	0.999934
SF3A3	CRNKL1	0.999933
PRPF4	SNRPA	0.999932
STX5	TRAPPC9	0.999932
STX5	VPS53	0.999932
MRPL20	MRPL34	0.999931
MRPL9	MRPL44	0.99993
PSMA2	PSMA5	0.99993
PSMD14	PSMC4	0.999929
PHC1	EED	0.999929
SF3B1	SNRPE	0.999929
MRPL39	MRPL43	0.999928
CUL1	CDK2	0.999927
RPS5	CBL	0.999926
SF3A3	SYF2	0.999926
RPS19	RPS11	0.999925
PLK1	USO1	0.999924
RPA2	POLD3	0.999923
GINS3	RPA1	0.999921
UTP18	BMS1	0.999918
RPS6	WDR43	0.999918
POLR2L	POLR2E	0.999918
MRPL24	MRPS14	0.999915
MRPL47	MRPS7	0.999915
RAD52	MCM8	0.999913
PCNA	RPL35	0.999912
UBE2I	UBE2V2	0.999912
STAG3	SPC25	0.999911
MRPL21	MRPL44	0.99991
PSMB7	USP14	0.999909
RPN1	RPS20	0.999908
KIF18A	NUF2	0.999908
RPS21	RPS4X	0.999907
SEC61B	SRP54	0.999903
HEATR1	NHP2L1	0.999902
RPS7	IMP4	0.999901
SRRM2	SF3A3	0.999899
GEMIN2	SF3B4	0.999898
NDUFS5	NDUFA2	0.999898
PRPF3	EFTUD2	0.999895
MT-ND4	NDUFB3	0.999894
MRPL2	MTIF2	0.999892
PSME4	PSMA6	0.99989
RPLP2	RPL11	0.99989
CUL1	RPS27A	0.999889
POLR2I	RTF1	0.999888
NHP2L1	SNRPF	0.999888
TAF9B	SUPT3H	0.999886
U2AF2	SNRNP200	0.999886
TRRAP	KAT6A	0.999885
PSMD1	PSMD14	0.999885
RPN1	RPS21	0.999884
NDUFB8	NDUFA11	0.999881
SRP68	SEC61A1	0.99988
RAD9A	EXO1	0.999878
NDUFS7	NDUFA10	0.999872
BRF1	POLR2J	0.999871
RPL36	EIF2S1	0.99987
SRP68	RPL28	0.999869
ORC1	TIPIN	0.999869
RPL38	RPL36AL	0.999869
POLR3D	POLR2J	0.999868
TAF13	POLR3D	0.999868
EFTUD2	SNRPE	0.999867
RPL10A	UBC	0.999867
EEF1A1	RPL3L	0.999867
SEC61A2	RPL14	0.999866
RPS24	RIOK2	0.99986
RTF1	POLR2J	0.999859
POLR2F	POLR2E	0.999858
PSMD14	PSMC1	0.999858
WDR75	RPL37	0.999857
NDUFS2	NDUFS6	0.999856
RPL18	EIF3G	0.999855
NPHP1	CENPJ	0.999855
RPS9	WDR43	0.999855
CIRH1A	RPS3	0.999854
PSMC5	PSMC6	0.999854
DSN1	BUB1B	0.999854
PPIL1	SYF2	0.999854
PPP1CA	WDR5	0.999853
PPIL1	DHX16	0.999851
SF3B5	NOP58	0.99985
RPS27L	RPS20	0.99985
SEC22B	TRAPPC4	0.999849
PCNA	RPA1	0.999845
PPP2R1B	PPP1R15B	0.999844
RPLP0	UTP3	0.999843
PSMC5	PSMC2	0.999843
MRPS21	MRPS34	0.999843
MRPL55	MRPL15	0.999843
LEO1	RPL5	0.999842
EXOSC9	RPS27A	0.999842
RPL18	EIF2S1	0.999839
EIF3H	EIF2S1	0.999837
CSNK1E	RPS16	0.999837
MRPL9	MTIF2	0.999835
HSP90AA1	GRB2	0.999835
HEATR1	RPS8	0.999835
SF3A3	PLRG1	0.999834
ORC2	GINS4	0.999833
MRPL52	MRPL36	0.999833
CCDC101	TAF5L	0.999831
TCF7L2	AXIN1	0.99983
SNRNP200	SNRPE	0.99983
TCEB1	POLR2D	0.999828
CDC42	ACTR3	0.999827
EPS15	EPS15L1	0.999827
SF3B3	PLRG1	0.999827
RPL27	EIF3K	0.999827
GOSR1	SCFD1	0.999826
MT-ND4	NDUFA11	0.999821
RPS14	EIF2B2	0.99982
MRPL24	MRPS12	0.99982
POLR2K	SNRPE	0.999819
RPL39L	RPL6	0.999819
RPL10L	RPL26L1	0.999818
ENSG00000249884	RPS27A	0.999817
MLLT3	SUPT5H	0.999816
RPL5	SRP19	0.999815
PSMB7	PSMB6	0.999815
TRRAP	RPA1	0.999813
PLK1	CENPJ	0.999808
CDT1	CDC45	0.999808
RPL10L	AIMP1	0.999806
NDUFC1	NDUFB7	0.999805
DIS3	SKIV2L2	0.999802
ADRM1	PSMB7	0.999801
PSMC2	PSMC6	0.9998
KAT2A	POLR2F	0.999799
SEC61B	FAU	0.999799
CLTCL1	EPS15	0.999799
CHMP2A	VPS37B	0.999799
NUP155	POLDIP3	0.999799
POLR3D	POLR2D	0.999799
RPL3	SRP14	0.999799
MRPS35	MRPS5	0.999798
AIMP1	RPS12	0.999798
SNRPE	PRPF6	0.999797
NOP14	RPL3L	0.999796
PSMC6	PSMC4	0.999796
ERCC4	FANCL	0.999795
SF3B5	SNRPD3	0.999795
SF3B3	NCBP1	0.999795
DHX16	SNRPN	0.999795
EIF2S2	RPS10	0.999794
POLR3H	TBP	0.999794
SRP9	RPS27	0.999793
RPL26	RPN2	0.999792
TRRAP	TAF1	0.999791
ETF1	SRP14	0.99979
RPL10L	RPL22L1	0.99979
RPL10L	EIF3M	0.999784
ORC1	CDK7	0.999782
RPL10L	RPL10A	0.999779
NCBP2	LSM6	0.999779
CIRH1A	RPL35A	0.999778
POLR3K	POLR2H	0.999778
EFTUD2	SNRPG	0.999776
RPS27L	RPS12	0.999775
PSMA8	PSMA1	0.999774
GTF2F1	CDK7	0.999773
MT-ND2	NDUFB3	0.999773
GTF2E2	BRF1	0.999772
NDUFB2	NDUFC2	0.999772
RPL39L	RPL18	0.999772
ATXN7	TAF2	0.999771
CKAP5	HAUS1	0.99977
NSL1	CDC27	0.999769
EXOSC3	SUPV3L1	0.999768
RPLP2	RPL26L1	0.999768
NDUFB1	NDUFB2	0.999766
MRPS14	MRPS34	0.999765
PSMB10	PSMA5	0.999765
SNRNP70	CDC5L	0.999764
ARHGDIG	RHOH	0.999763
RNF111	RPS27A	0.999763
RPL36A	RPL26L1	0.999763
CKAP5	CEP135	0.999762
SNRPB	DHX38	0.99976
DDX23	SNRPA1	0.99976
PSMC5	PSMC1	0.99976
U2AF2	SNW1	0.999758
MRPL52	MRPL3	0.999756
MRPL46	MRPL55	0.999754
GTF2E2	TAF4	0.999752
SNRPD2	SF3A1	0.999749
PPP2R2A	AXIN1	0.999749
NDUFAB1	NDUFAF1	0.999747
RPL36AL	RPL24	0.999747
LTV1	EIF5B	0.999746
NUP214	NUP153	0.999746
NDUFA3	NDUFB7	0.999746
UBE2D2	TRAF2	0.999746
TAF7	TADA1	0.999739
DDOST	RPL8	0.999738
RPL38	RPL22L1	0.999737
CHEK1	CDC7	0.999736
NDUFA12	NDUFC2	0.999736
RPS21	EIF4G1	0.999736
SNRPN	SNRPA1	0.999734
RAD9A	TOP3A	0.999733
CTNNB1	PXN	0.999733
KARS	RPL19	0.999732
MRPL1	MRPL47	0.999732
CWC15	SF3A1	0.99973
POLR2G	RTF1	0.999724
STX5	SAR1A	0.999724
MRPL11	MRPS2	0.999722
NDUFA1	NDUFA10	0.999721
EFTUD2	EIF4A3	0.999721
SF3B2	SNRPB	0.999719
PSMA2	PSMA1	0.999719
USO1	TRAPPC8	0.999719
NDUFB8	NDUFA8	0.999717
RTF1	POLR2D	0.999714
SNRPE	PHF5A	0.999712
RPS4X	RPS11	0.999712
MCM8	ORC2	0.99971
RXRA	NCOR1	0.999709
TIMM22	ATP5B	0.999708
RPL5	WDR61	0.999707
CWC27	SNRPA	0.999706
RPS23	RCL1	0.999704
BUB1	ANAPC4	0.999703
TRAF6	TRAF2	0.999702
RPL32	RPLP0	0.999698
RPL10L	RPLP0	0.999697
RAD52	TIMELESS	0.999696
RPL4	CBLB	0.999696
PSMC2	PSMC4	0.999695
PSMB9	PSMB7	0.999693
RAD21	NDC80	0.999693
BUB1	CDC16	0.999692
SNRPE	PRPF8	0.999691
CHMP2A	RPS27A	0.999691
ANAPC16	CCNB1	0.99969
RPS21	EIF3G	0.99969
PSMD14	PSMC2	0.999689
ERCC2	GTF2H4	0.999688
RPL27A	SRP14	0.999688
STX6	VAMP8	0.999683
MRPL52	MRPL49	0.99968
DHX16	SNRPB	0.99968
RPS14	EIF4A3	0.999678
RAF1	BRAF	0.999677
PSMB8	ADRM1	0.999673
EFTUD2	SNRPB	0.999671
MRPL11	MRPL34	0.99967
RPL39	UBC	0.999667
PLK1	STAG1	0.999663
RPS7	RPSA	0.99966
MORF4L1	ACTL6A	0.999659
SMN1	SNRPA1	0.999656
RAD51	TIPIN	0.999656
CWC22	SNRPB2	0.999652
RPL10L	IARS	0.99965
ADRM1	PSMB6	0.999649
UBE2F	SKP1	0.999648
POLR2B	BRF1	0.999648
NEDD4L	NCOR1	0.999648
RPL18A	EIF3H	0.999648
CDC16	RPS29	0.999642
NUP93	NUP205	0.999641
MEAF6	KAT2B	0.99964
CHMP4A	RPL26	0.999639
RPL38	RPL7A	0.999634
EDC4	EXOSC9	0.999633
CDKN1A	ORC2	0.999632
RPS23	RPS27L	0.999631
SEC61B	STT3A	0.99963
RPS27L	RPS27	0.999629
PSMB11	PSMD3	0.999627
UBE2F	PSMD3	0.999626
H2AFZ	HIST1H2AH	0.999623
UBD	PSMD8	0.99962
SNRPB	PHF5A	0.99962
PATL1	PRPF8	0.999616
RPS23	WDR43	0.999616
PCNA	RPL8	0.999615
SEC61A2	EIF3B	0.999612
DAP3	MRPS9	0.999609
MT-ND6	NDUFS3	0.999608
HIST1H2AH	HIST1H2AC	0.999608
MRRF	MRPL47	0.999607
CSNK2B	L3MBTL2	0.999605
MRPL16	MRPL24	0.999604
RPL18	EIF5B	0.999604
MRPL55	MRPL3	0.999602
PLRG1	SF3A1	0.999601
PRPF3	SNRPD3	0.999598
EIF4B	RPS27A	0.999597
TRRAP	TAF2	0.999597
RUVBL1	EPC1	0.999594
U2AF2	SNRPD3	0.999593
MRPL19	MRPL28	0.999591
SF3B2	SYMPK	0.99959
SEC61B	RPL10	0.999588
MRPL21	MRPL47	0.999587
RPL12	NCBP1	0.999587
POLR3H	POLR2H	0.999587
PDCD11	RPS12	0.999587
SRP9	RPS17	0.999586
H2BFS	CSNK2A2	0.999586
DAP3	MRPS34	0.999585
MT-ND6	NDUFS7	0.999585
UBB	RPL23A	0.999584
MRPL55	MRPS9	0.999583
RPL21	DDX52	0.999579
SNRPD2	RPS11	0.999573
UPF2	RPL5	0.999571
RPL3	SRP19	0.999567
RPL39L	RPLP1	0.999565
GTF2A2	TCEA1	0.999563
NDUFB5	NDUFA9	0.999563
MIOS	NUP85	0.999562
RPL10	SEC61A1	0.999556
ALYREF	SNRPG	0.999556
SRP68	RPLP1	0.999552
NDUFA12	NDUFA11	0.999547
SRP9	RPS2	0.999543
RPS21	NCBP1	0.999541
RPL17	EIF5B	0.99954
CUL1	CUL3	0.999538
SF1	PRPF38A	0.999538
MRPS12	MRPL55	0.999534
PDS5B	NDC80	0.999533
RPL4	NOP14	0.999533
SNRPE	SF3A1	0.999532
SNRPB2	PHF5A	0.99953
TADA2B	TBP	0.999529
RXRG	SIN3A	0.999527
NCBP1	RBM8A	0.999527
PSMD14	ADRM1	0.999518
MRPL11	MRPL43	0.999516
CDKN2A	CREBBP	0.999514
POLR2D	SSRP1	0.999512
STX5	AP2A1	0.999511
PSMA8	ADRM1	0.999509
MRPS30	MRPL34	0.999506
SNRPD2	EFTUD2	0.999505
MRPS6	MRPS25	0.999505
RPL7A	SRP19	0.999505
CKAP5	PLK4	0.999504
SRP68	SEC61B	0.999503
UBE2V2	REV1	0.999502
MRPL36	MRPL10	0.9995
MRPS35	MRPS14	0.9995
TBP	GTF2H1	0.9995
NDUFS7	NDUFA2	0.999498
RPL10	SRP54	0.999497
MRPS2	MRPS34	0.999496
SRP68	FAU	0.999496
NDUFB10	NDUFB11	0.999494
EXO1	TIPIN	0.999494
LSM2	SNRPB2	0.999494
EIF4A1	RPS14	0.999494
SF3B5	SNRPE	0.99949
MRPL20	MRPL47	0.99949
MRPS18A	MRPS6	0.999487
NDUFB1	NDUFS1	0.999486
NCOR2	RARA	0.999486
EIF3H	RPL35	0.999485
HGS	RPL27	0.999482
CSNK1D	RPS19	0.999478
PSMC6	PSMC1	0.999476
POLR2C	BDP1	0.999474
PSMB5	PSMB6	0.999474
PSMB9	ADRM1	0.999473
RPL7	TBL3	0.999472
PSMB1	PSMB6	0.999469
UTP18	DIEXF	0.999468
SUPT6H	RNF2	0.999467
RPS19	EIF3G	0.999463
RPLP1	SEC61G	0.99946
MRPL46	MRPL9	0.99946
UIMC1	XRCC3	0.999459
SNRPD1	GEMIN7	0.999459
RPS17	EIF5B	0.999458
PRPF19	LSM2	0.999456
MRPS35	MRPS9	0.999449
DHX15	SNRPE	0.999447
ATXN7L3	TAF12	0.999446
MRPL39	MRPL13	0.999445
RPN1	RPS19	0.999442
NHP2L1	SNRPD3	0.999441
DDX52	RPL3L	0.99944
RPN1	RPS24	0.999439
AMER1	WNT1	0.999438
MAD2L1	CASC5	0.999437
SRP19	FAU	0.999433
MRPL9	MRPL47	0.999433
DDOST	RPL37	0.99943
TCEA1	MNAT1	0.999427
CSTF2	SYF2	0.999424
RAB5B	EXOC3	0.999422
PSMB9	PSMB6	0.999421
PPIL1	SNRPC	0.99942
MRPL9	MRPS25	0.99942
SRRM2	SNRPA	0.999419
RPL7A	WDR36	0.999418
H2AFV	WDR5	0.999418
RPN1	FAU	0.999417
PSMD1	PSMD2	0.999416
DNAJC19	ATP5J2	0.999414
MRPS16	MRPL51	0.999413
MIOS	ARCN1	0.999412
CTNNB1	DPF3	0.999409
MT-ND5	NDUFB7	0.999407
CIRH1A	RPL7A	0.999406
FAU	SRP14	0.999406
POLR2C	ZNRD1	0.999405
WRN	BLM	0.999405
SNRPD1	EFTUD2	0.999404
RPL10A	RPL26L1	0.999404
MRPL2	MRPS27	0.999403
TBP	MNAT1	0.999402
SRP68	RPL10A	0.999401
RPS27L	RPS29	0.999399
STX18	NDC80	0.999399
DNA2	ORC2	0.999398
SF3B2	PRPF8	0.999397
CKAP5	ANAPC5	0.999395
RPL39L	RPL32	0.999392
LSM3	LSM8	0.999391
CRNKL1	EIF4A3	0.99939
PSMD7	PSMC1	0.99939
UBB	RPS12	0.999386
RPS23	DKC1	0.999382
RPS27L	RPS21	0.99938
PLRG1	RBM8A	0.99938
POLR2L	RNF20	0.999379
DDX23	PRPF19	0.999378
EIF3H	RPLP0	0.999376
WDR33	CSTF1	0.999376
ORC3	GINS4	0.999371
SRP68	WDR75	0.999368
HIST2H2BE	HIST1H2BD	0.999367
CIRH1A	RPS8	0.999366
HIST1H2BN	RPS27A	0.999363
PLK1	AHI1	0.999363
SRP54	RPS27A	0.999362
UBA3	RBX1	0.999362
CHCHD1	MRPL49	0.999356
BYSL	RPL18	0.999355
TOP3A	ATM	0.999355
RPLP2	RPL24	0.999348
CIRH1A	DKC1	0.999348
RPLP2	RPL36AL	0.999348
MRPL40	MRRF	0.999345
SNRNP200	SNRPB	0.999345
NUF2	BUB1B	0.999344
RPL4	EIF3F	0.999343
COG4	GDI2	0.999343
ITSN1	HIP1R	0.999341
EEF1A1	RPL13A	0.999341
RPL10A	EIF5B	0.99934
RPL13A	SRP19	0.999337
DHX15	EXOSC6	0.999334
MED16	MED15	0.999334
NCBP1	SNRNP40	0.999333
RPN1	RPS26	0.999331
RPS15A	PER2	0.999328
RPL35A	EIF2S1	0.999326
SF3B1	SNRPD3	0.999324
SNF8	RPS27A	0.99932
CHMP6	UBA52	0.999319
RPL19	SRP19	0.999318
EXOC5	GDI2	0.999315
ORC1	RPA1	0.999313
RPL36A	SRPRB	0.999313
MRPS35	MRPS6	0.999309
KAT8	PPARG	0.999306
SRP68	WDR36	0.9993
NCBP1	SF3B4	0.9993
SNRPE	DDX46	0.999297
RPL36AL	RPL18	0.999296
SF1	SNRPF	0.999296
RPL36AL	RPLP1	0.999296
PHAX	CWC25	0.999293
CWC27	SNRPB2	0.999289
MRPL12	MRPL3	0.999285
MRPS23	MRPL43	0.999284
SNRNP200	LSM5	0.99928
PHC3	CSNK2A2	0.999276
NDUFS8	NDUFB11	0.999275
WDR82	HIF3A	0.999269
EIF3B	EXOSC8	0.999267
POLR3B	GTF2H1	0.999267
HEATR1	FAU	0.999267
CTR9	EXOSC1	0.999265
NDUFS4	MT-ND5	0.999264
PSMB8	PSMB7	0.999263
MRPS7	MRPS9	0.999263
PCF11	CWC15	0.999263
EXOSC4	EXOSC5	0.999261
TRRAP	TAF4	0.99926
GTF2B	POLR3D	0.999258
RUVBL2	H2AFX	0.999256
CKAP5	BUB1B	0.999254
POLR2G	CDK7	0.999252
XAB2	RPS29	0.999251
RPL31	RPL26L1	0.999248
RPLP1	RPL24	0.999243
RPL13	UBE2K	0.99924
RPL10L	RPL19	0.999234
RPS17	DDX52	0.999233
NUP153	NXT1	0.999233
CDC23	ANAPC15	0.999228
RPL7A	RPL36A	0.999227
HSP90AB1	ERBB2	0.999216
NEDD8	FBXW7	0.999216
VPS29	AXIN1	0.999214
EIF3L	RPS18	0.999213
POLR3K	GTF2B	0.99921
PSMA2	PSMB8	0.999207
RFWD3	ORC2	0.999205
RPLP2	RPL36	0.999202
SRP9	RPSA	0.999195
HIP1	TSG101	0.999193
NDUFS1	NDUFA2	0.99919
RPS15	EIF3G	0.999184
RAD21	BUB1	0.999184
EIF3I	FAU	0.999182
MRPL2	MRPL10	0.999182
WDR75	RPS27	0.999182
MRPL20	MRPL44	0.99918
MED30	MED17	0.999174
SKIV2L2	WDR61	0.999173
KMT2A	PCGF2	0.999172
RTF1	CSNK2A2	0.999171
PRPF19	CWC15	0.999171
ANAPC1	DSN1	0.999168
MRPS2	MRPS9	0.999168
CWC22	PRPF6	0.999166
MRPS33	MRPL49	0.999162
RPS27L	RPS19	0.999161
RUVBL1	KAT8	0.999157
UBB	RPS19	0.999153
MRPL39	MRPL40	0.999153
POLR2I	FAM96B	0.999152
SRP54	EIF5B	0.999152
RPS6	DDX49	0.99915
CASC5	CDC20	0.999149
RUVBL2	RPL14	0.999149
MRPS18A	MRPL4	0.999145
MRPS18A	MRPS9	0.999144
SAR1B	STX6	0.999143
RBBP7	NCOR1	0.999139
SUPT7L	TBP	0.999137
XAB2	CWC27	0.999136
LEO1	POLR2K	0.999136
HIST1H2AC	PHC3	0.999136
CDC73	GTF2H1	0.999126
PSMD4	RBX1	0.999125
PSMB8	USP14	0.999123
SEC61G	SRP19	0.999123
NUP98	NUP205	0.999118
ERCC4	FANCM	0.999117
SEC61G	SRP54	0.999116
RAB1B	CHM	0.999116
RPL39L	RPLP0	0.999111
SART1	PRPF3	0.999109
SMU1	NOP58	0.999109
MRPL46	MRPS33	0.999108
MRE11A	CHEK1	0.999103
BLM	PCNA	0.999103
POLR3C	TBP	0.999103
CUL1	RNF7	0.999101
RPLP2	SRP19	0.9991
USP39	CDC5L	0.999099
ATP5F1	GRPEL1	0.999098
SEC61A2	RPL3L	0.999095
SUPT5H	ERCC3	0.999095
RPS27L	RPS4X	0.999094
GFM2	MRPL47	0.999092
WDR36	RPL37	0.99909
DAP3	MRPS5	0.999088
RBBP7	PHC3	0.999087
NDUFB1	NDUFB11	0.999086
MRPL38	MRPS14	0.999082
KAT2A	POLR3B	0.999077
RPS3A	EIF3K	0.999074
RPL18	RPLP0	0.999072
GTF2B	TAF4	0.999068
EEF1A1	RPL14	0.999068
WIPF1	BRK1	0.999065
USO1	VPS54	0.999058
RPL13A	UBC	0.999056
MRPL36	MRPL28	0.999055
ERCC2	GTF2H5	0.999055
SRP9	EIF5B	0.999054
ANAPC11	RPL30	0.999051
TRRAP	TAF8	0.999051
SNRPN	SNRPB2	0.99905
MRPL24	MRPL47	0.999047
SEC61B	EIF3A	0.999047
SRRM2	PRPF4	0.999046
EEF1G	RPS5	0.999043
MRPS6	MRPL55	0.99904
MRPL47	MRPL10	0.999039
GTF2H4	GTF2H1	0.999039
CDC5L	NCBP1	0.999037
EIF3I	RPS24	0.999036
MRPS16	MRPS35	0.999035
MRPL9	MRPL41	0.999032
RPL24	RPL26L1	0.999032
EIF3B	EIF4B	0.99903
CHMP4A	TSG101	0.999027
MRPS6	MRPS34	0.999023
CKAP5	MZT2B	0.999023
MRPS11	MRPL3	0.999018
BRF2	SUPT5H	0.999016
MRPS34	MRPS18B	0.999016
MRPS7	MRPL4	0.999014
DDX23	CWC15	0.99901
MRPS18C	MRPL22	0.999007
NDUFB8	NDUFB9	0.999006
RPL38	NOP14	0.999006
PSMB8	PSMA5	0.999006
NUP160	NXF1	0.999001
POLR2K	TAF6	0.998998
RAD51C	CHEK1	0.998997
SUPT4H1	SKIV2L2	0.998994
MED14	MYC	0.998988
RPS7	CSNK1E	0.998985
PABPC1	RPS18	0.998983
MRPL24	MRPS5	0.99898
RPL36AL	RPL10A	0.998978
MRPL46	MRPL10	0.998977
RPL22L1	RPL18	0.998974
BMI1	RYBP	0.998968
NHP2L1	UTP3	0.99896
PRPF19	RPS15	0.99896
WDR82	KDM6A	0.998956
NUP50	SEC13	0.998956
CUL4A	SKP1	0.998954
RPL39	EXOSC6	0.998951
RPS27L	RPS6	0.99895
RPSA	WDR36	0.99895
TBL3	KRR1	0.998949
PSMB5	ADRM1	0.998946
RPL36AL	CBLB	0.998946
PLRG1	SNRPG	0.99893
IARS	RPL36	0.99893
PPP2R1A	CTNNB1	0.998928
NCBP1	PPIL3	0.998928
SNRPN	SNRNP40	0.998927
NUP214	NUP160	0.998923
PSME4	PSMB1	0.998923
EXOSC3	WDR61	0.998919
ATP5A1	TIMM44	0.998917
MRPS34	MRPS5	0.998911
LSM5	SYF2	0.998907
SMC1B	NDC80	0.998904
EPC1	ATM	0.998899
MRPS33	MRPS5	0.998899
TAF6	TAF12	0.998899
POLR2C	CDK9	0.998898
PSMA2	PSMA6	0.998897
UTP11L	UTP6	0.998896
TFDP1	CBX8	0.998893
MRPS26	MRPS14	0.998893
GRIN1	RPS25	0.998889
CDK1	CDK2	0.998888
XPO1	NUP153	0.998887
RPS14	SF3B4	0.99888
HEATR1	UTP3	0.998879
MAD2L1	DSN1	0.998878
PSMB8	PSMB4	0.998875
RPA3	EXO1	0.998874
RPN1	RPS12	0.998868
SUPV3L1	EXOSC6	0.998863
RPS7	PDCD11	0.998861
POLR2I	BRF1	0.998861
RPS24	EIF2B2	0.998858
NOC4L	UTP18	0.998857
CHMP4A	VPS37B	0.998857
DCTN5	PAFAH1B1	0.998857
GTF2A2	SUPT5H	0.998857
POLR3B	POLR2B	0.998856
NDUFS4	NDUFA10	0.998853
GTF2E2	TAF6	0.998848
MRPL21	MRPS25	0.998848
BRF2	MLLT1	0.99884
CKAP5	TUBGCP6	0.998839
TNKS	RPS27A	0.998837
NPRL2	NXF1	0.998835
RPS26	EIF3G	0.998833
SEC61G	SMAD2	0.99883
RPL7	BMS1	0.998829
TAF10	KAT2B	0.998822
DIS3L	HBS1L	0.998821
NUP155	NUP205	0.998818
TBL1X	NCOA3	0.998817
SUPT5H	MNAT1	0.998815
EXO1	POLE2	0.998814
NCKAP1	ACTR2	0.998812
RPL36A	RPLP0	0.998811
GTF2H3	GTF2H5	0.998807
RPL26L1	RPL36	0.998804
POLR3A	POLR2H	0.998803
RING1	EED	0.998801
MT-ND5	NDUFB3	0.998799
SEC61A2	RPL10	0.998795
VPS36	FAU	0.998795
MTRF1L	MRPL44	0.998794
LSM3	EFTUD2	0.998792
UTP18	EIF3M	0.998791
TAF7	RUVBL1	0.998784
RPL22L1	RPLP0	0.998783
RAC1	KRAS	0.998781
STX5	TRAPPC4	0.998779
DIS3	DHX38	0.998776
RPL26L1	RPL18	0.998768
CSTF3	CDC40	0.998762
RPL12	BYSL	0.998761
RAB8A	TRAPPC9	0.998758
NDUFB6	NDUFA6	0.998755
LSM2	RBM22	0.998755
RPL36AL	RPL36A	0.998752
RPLP2	RPL8	0.998749
CLTCL1	ARHGEF7	0.998744
NDUFS8	MT-ND6	0.998742
SF3B1	SNRPD2	0.998739
EIF1AX	EIF3M	0.998739
PSMB5	PSMB1	0.998737
SART1	CDC40	0.998729
RPS27L	RPS2	0.998726
DCUN1D4	PSMD3	0.998723
RPS23	EIF3B	0.998722
POLR3A	GTF2H4	0.998719
SNRPD1	DDX46	0.998718
SEC61A2	EIF3I	0.998716
EIF3I	RPLP0	0.99871
ERCC4	FANCB	0.998705
RAD17	NBN	0.998705
RPS24	EIF2B5	0.998704
H2AFZ	HIST1H2AC	0.998702
NUP85	KAT2B	0.998701
DAP3	MRPS15	0.998697
SNRPN	EFTUD2	0.998697
CDC27	RPS27A	0.998696
PSMA2	PSMB1	0.998694
GDI2	EXOC6	0.998691
GTF2F1	SUPT5H	0.998688
RPL13	RPLP2	0.998688
HRAS	PXN	0.998687
RPS17	NOP14	0.998686
DDX23	NCBP1	0.998685
DDX46	PHF5A	0.998683
EIF3A	UBA52	0.998679
MRPS22	MRPS34	0.998676
EIF3C	RPL36	0.998675
UBB	VPS28	0.998672
MRPL16	MRPS18B	0.998671
ICT1	MRPL44	0.99867
TADA2B	TAF5L	0.998669
RPN1	RPS29	0.998666
TAF13	TADA2A	0.998666
EIF4B	RPS11	0.998665
SRP19	RPL18	0.99866
SEC61A2	SRP68	0.998659
SRPR	RPS12	0.998658
ATP5J	TIMM44	0.998657
UBE2D3	IKBKG	0.998651
SF3A3	CWC27	0.998649
MRPS16	MRPS34	0.998641
SNRPD1	SF3B5	0.998637
CUL4A	CUL4B	0.998629
RPSA	KRR1	0.998628
PSME4	PSMC2	0.998628
NDUFA11	NDUFS6	0.998623
GTF2F2	RTF1	0.998621
PDCD11	RPL35	0.99862
UPF2	RPS14	0.998616
EIF3M	RPL36	0.998615
GTF2F2	POLR3F	0.998606
VPS28	UBA52	0.998606
GTF2F1	TCEA1	0.9986
SNRPB	PRPF8	0.998599
BRF2	GTF2F1	0.998599
BDP1	AK6	0.998595
CWC25	SF3B4	0.998594
TBL1X	TBL1XR1	0.998592
EIF3C	RPS2	0.99859
CASC5	ANAPC4	0.998589
PSMD4	COPS4	0.998588
DDX39B	NUP205	0.998565
TIMM8A	ATP5D	0.998563
SEC13	NUP205	0.998561
TIMELESS	MCM5	0.99856
SEC22B	VPS53	0.998558
TAF10	POLR2K	0.998555
RPL10L	RPL18	0.998551
MAD2L1	UBE2D2	0.99855
ATG5	UBA52	0.998546
LSM3	PRPF19	0.998544
TRRAP	TBP	0.998543
POLR2L	CRCP	0.998543
MRPL41	MRPS18A	0.99854
RPL11	VPS28	0.998539
SUPT4H1	GTF2A2	0.998538
QARS	RPS12	0.998537
RPS2	EIF3M	0.998534
EFTUD2	SNRPD3	0.998522
NDC80	RPS27A	0.998519
RPL31	RPLP0	0.998519
PSME4	PSMD13	0.998515
MRPS18C	MRPS35	0.998515
BUB3	SPC24	0.998511
SF3A2	CWC25	0.998509
U2AF2	PRPF8	0.998506
KAT2A	MEAF6	0.998505
YOD1	RPS27A	0.998498
PSMA8	PSMA3	0.99849
ICT1	MRPL41	0.998488
RPS7	NOP14	0.998482
TPR	WDR59	0.998479
MAD2L1	ZWINT	0.998478
RPL39L	RPL39	0.998478
LSM3	USP39	0.998476
RPS19	MPHOSPH10	0.998468
MRPS2	MTIF2	0.998463
RFC3	ATM	0.998463
SEC61A2	EIF3H	0.998451
TNKS	TSG101	0.998449
E2F6	PCGF2	0.998446
KIFC1	TRAPPC10	0.998445
EIF3A	RPLP0	0.998442
MRPS18C	MRPL41	0.998439
NOL6	UTP3	0.998437
CIRH1A	RPL37A	0.99843
STAM	VPS36	0.998429
RNF2	TFDP1	0.998429
NCBP1	RNPC3	0.998425
ANAPC4	ANAPC16	0.998424
WDR5	EP300	0.998419
GTF2B	POLR3B	0.998409
POLR2C	POLR3B	0.998407
POLR3F	TAF4	0.998406
UTP15	RPL17	0.998396
EFTUD2	LSM5	0.998396
SF3B5	CRNKL1	0.998395
RPS27L	RPS18	0.998393
EEF1A1	SRP54	0.998393
RPS27L	RPS3A	0.998388
DHX15	EXOSC9	0.998387
TAF11	TADA2A	0.998382
RAD9A	RPA1	0.998382
SF3B5	SF3A1	0.998378
MRPL46	MRPL24	0.998375
LSM2	SYF2	0.998374
MRPL24	MRPS15	0.998374
COG4	STX16	0.998373
UBA52	VPS25	0.998372
MRPL32	MRPL10	0.998359
UTP18	RPS27	0.998357
RPL10L	SRP68	0.998346
MRPL11	DAP3	0.998338
SNRPD2	NHP2L1	0.998337
GFM1	MRPS14	0.998337
WDR82	KMT2D	0.998334
GRB2	PLCG1	0.998332
CDC40	DDX46	0.998328
PCGF6	BMI1	0.998318
RPS9	DKC1	0.998318
RPL22L1	RPL30	0.998313
EDC4	EXOSC7	0.998312
CUL5	CREBBP	0.998312
RPL10A	EIF3H	0.998309
NCBP1	EXOSC8	0.998308
GTF2E2	BDP1	0.998306
HIST1H2AC	H2AFX	0.998303
POLR2G	BRF1	0.998294
RAB1A	RAB5A	0.998287
STUB1	TNF	0.998287
POLR3A	POLR2D	0.998281
RPL39L	RPL22L1	0.99828
MTRF1L	MRPL4	0.998277
RPL10L	RPL24	0.998269
MRPL52	MRPL27	0.998268
SF3A3	DHX38	0.998262
VPS28	STAM2	0.998252
NCBP1	CPSF4	0.998252
MRPL39	MRPL49	0.998241
MRPL39	MRPL19	0.998236
QARS	RPL19	0.998224
RPL10A	IMP4	0.998219
RPS4X	RPS12	0.998216
RPL39	RPL7A	0.998216
ZWINT	CENPH	0.998216
MRPL12	MRPL28	0.998211
SEC61A2	RPL3	0.99821
MRPL3	MRPL10	0.99821
EEF1A1	UBA52	0.998209
MAGOH	SNRPF	0.998209
HIST1H2BJ	CBX8	0.998208
RAD52	FANCL	0.998207
MT-ND2	NDUFA11	0.998202
NDUFA1	NDUFS3	0.998201
NDC80	BUB1B	0.998199
DYNC1H1	CAPZB	0.998187
GSPT2	RPL29	0.998185
GFM2	MRPL1	0.998184
SF3A2	SNRPA1	0.99818
SEC22A	GOSR1	0.99818
SRPR	RPS6	0.998177
DKK1	AXIN1	0.998174
BRF2	BDP1	0.998171
GTF2F1	GTF2A1	0.998166
MRPS23	MRPS14	0.998166
TOP3A	CDC6	0.998165
SF3B1	CRNKL1	0.998163
SAP30L	EZH1	0.998157
UCHL5	RUVBL2	0.998154
SUPT3H	USP22	0.99814
LSM1	SF3B4	0.998137
TUFM	MRRF	0.998135
MED14	MED4	0.998133
CENPE	SPC25	0.99813
RBX1	RNF7	0.998124
PPP2R5C	APC	0.998114
UTP15	SF3A3	0.998113
BYSL	RPS19	0.998106
NDUFB3	NDUFA10	0.998105
CRNKL1	CWC27	0.998101
FANCF	FANCM	0.9981
SRP9	RPL19	0.998099
UBC	NEDD8	0.998097
SF3B2	CRNKL1	0.998091
SNRPD1	PRPF8	0.998091
WDR5	HIST1H2AC	0.998087
SMN2	SNW1	0.998084
CIRH1A	RPL21	0.998082
POLR1C	ERCC3	0.998077
TBL3	RPS3	0.998074
EXOSC4	CDC5L	0.998073
UTP18	WDR46	0.998073
MT-ND3	NDUFS6	0.998072
POLA1	RPA1	0.99807
PSMB11	USP14	0.998068
RPL21	EIF3A	0.998065
RNF111	NEDD4	0.998063
MRPL21	MRPL34	0.998063
MRPS15	MRPS34	0.998062
PPIE	SYF2	0.998062
CSNK1E	RPS3	0.998061
CCND2	MCM2	0.998059
CWC15	PRPF6	0.998057
CDC7	RPA1	0.998055
TAL1	TCF12	0.998054
RPS27L	RPS3	0.998052
SNRNP200	SNRPD3	0.998052
DHX15	RBM22	0.99805
CYLD	TICAM2	0.998048
RPL3	SEC61A1	0.998037
NDUFS3	NDUFB10	0.998034
STIP1	HSF1	0.99803
RPL22L1	RPL8	0.998026
RPL39L	RPL36	0.998022
GTF2A2	POLR1A	0.998022
UTP15	RPS15A	0.998016
NCBP1	CWC15	0.998009
ANAPC13	RPL27	0.998002
PPP2CA	RBBP5	0.998002
SUPT3H	TAF4	0.997998
GTF2B	TAF12	0.997996
PRPF31	PRPF19	0.997996
RAB1A	EXOC3	0.997996
NDUFB7	NDUFC2	0.997992
MIS12	ANAPC13	0.997992
DDX52	RPL35	0.997989
STT3B	SEC61G	0.997989
KAT2A	HIST1H2BB	0.997988
HIST1H2AC	ACTL6A	0.997987
MRRF	MRPS21	0.997984
KAT5	SUPT3H	0.997978
NCBP2	DDX39B	0.997978
NCBP2	CDC40	0.997974
EIF3M	EIF5B	0.997966
HIST3H3	RBBP4	0.997964
EIF3A	RPL6	0.997959
UBB	RPS4X	0.997957
RRP7A	UTP6	0.997955
NUP35	NUP133	0.997954
RPSA	EIF3B	0.997954
ORC2	GINS1	0.997951
NUP62	POLDIP3	0.997949
UBD	PSMD6	0.997947
MRPL21	MRPL49	0.997941
VAMP2	STX16	0.99794
POLR2K	POLR2F	0.997939
SRRM2	SNRPB2	0.997938
BRF2	GTF2B	0.997937
PRPF19	PLRG1	0.997934
RNF2	HDAC2	0.997929
RPN1	ETF1	0.997928
NUP107	ALYREF	0.99792
ANAPC2	ANAPC7	0.997911
RPLP2	ETF1	0.997906
RPLP1	KRR1	0.997904
CUL5	COPS4	0.997897
MRPS11	DAP3	0.997895
SF3B1	XAB2	0.997892
NUP107	HIF3A	0.99789
RPL19	AIMP1	0.997887
SF3A3	BUD31	0.997886
PPP2R1B	CSNK1A1	0.997885
ICT1	TUFM	0.997881
RPL36AL	RPL11	0.997878
HIF1A	NEDD8	0.997867
RPL3	UTP6	0.997865
UBB	ETF1	0.997862
SYF2	SNRPA	0.997858
RPS14	RPP30	0.997856
RUVBL1	DKC1	0.997848
CDKN2A	EP300	0.997831
MRPL39	MRPS18A	0.99783
SRP68	DDX52	0.997828
UBD	PSMA3	0.997828
UBC	RPL3L	0.997827
EXOSC3	CDC5L	0.997821
SUPT5H	GTF2E1	0.99782
IARS	SEC61A1	0.997819
SF3B1	SNRNP40	0.997816
SART1	SNRNP200	0.997811
ARPC1B	CYFIP1	0.997803
MCM7	RPA2	0.997801
TAF10	MEAF6	0.997801
UBB	ATG3	0.997799
EIF1AX	SEC61A1	0.997798
PDCD11	UTP6	0.997798
POLR2L	RTF1	0.997791
SNRPD1	EIF4A3	0.997789
CHMP5	VPS36	0.99778
DDX23	SF3B1	0.997776
WRN	RAD50	0.997776
MRPS18C	MRPS11	0.997772
NCBP1	SYMPK	0.997771
EEF1A1	RPL22	0.997769
RPN1	RPS27A	0.997768
AR	HSF1	0.997756
RPL10L	RPL36A	0.997746
SNRNP200	SNRPD2	0.997745
CDC16	CEP135	0.997745
NCKAP1	ARPC1B	0.997737
RPL5	UBC	0.997731
DHX38	SF3B4	0.997731
CRNKL1	SNRPN	0.997729
PRPF31	SNRPG	0.997728
MTIF3	MRPL19	0.997725
MRPS11	MRPL41	0.997723
EEF1A1	RPL28	0.997721
POLR3B	GTF2F1	0.997716
RAB1B	VPS45	0.997706
NCBP1	SNRPA	0.997698
RPS4X	UBC	0.99769
DNAJC19	ATP5O	0.997689
MRPL55	MRPL4	0.997683
TAF3	GTF2B	0.997676
TADA2A	DMAP1	0.997667
TBP	GTF2H5	0.99766
SF3A3	RBM22	0.997659
MYC	HIST1H2BN	0.997654
DCAF13	RPS18	0.997653
UTP18	RRP9	0.997653
NDUFA6	NDUFB7	0.997646
UPF2	RPL9	0.997642
NELFE	CCNT2	0.997637
MRPL40	MRPL20	0.997633
UBC	RPS16	0.997616
MED6	MED13L	0.9976
CRNKL1	SNRPG	0.997599
CIRH1A	DDX49	0.997591
SKP1	DCUN1D2	0.997582
WDR75	RPL12	0.99757
MED22	MED13	0.997569
XRCC3	RPA1	0.997567
RPL10L	RPL8	0.997562
MRPS10	DAP3	0.997557
EIF3I	RPS19	0.997554
SNRPD1	SF3B1	0.997553
CDC40	EXOSC6	0.997552
STT3B	SEC61B	0.997542
RNF20	UBE2V2	0.997542
SNRNP200	SNRPG	0.997539
SYNJ2	ITSN1	0.997537
EIF4B	EIF3H	0.997536
DHX16	LSM8	0.997535
NUP43	NUP214	0.997534
FBXW11	FBXW7	0.997534
STAG2	SPC24	0.997533
VAMP2	SNAP29	0.997532
PCGF5	RBL2	0.997529
NDUFA6	NDUFB9	0.997528
SNRPN	SNRPB	0.997527
SNRPN	ERCC3	0.997524
ZNRD1	POLR3D	0.997503
PSMD9	PSMA3	0.997502
HGS	RPL19	0.997487
MCM7	RPA1	0.997486
PPIE	SF3B4	0.997483
NHP2L1	PHF5A	0.997481
NUP93	TPR	0.997473
GTF2F2	BDP1	0.997473
RPL30	RPL26L1	0.997472
RPL13A	BYSL	0.997463
CDC7	ORC3	0.997456
PCNA	RPS19	0.997454
ANAPC1	UBE2D2	0.997451
ACAD9	NDUFA3	0.99745
MRPL24	MRPS7	0.997432
XAB2	SF3A3	0.997427
PSMC2	PSMC1	0.99742
MRPL21	MRPS27	0.99742
MVB12A	RPS27A	0.997418
NDUFA12	NDUFB7	0.997418
PRIM2	ATM	0.997417
RPL22L1	RPL11	0.997415
POLR1C	GTF2A2	0.997394
CLIP1	PAFAH1B2	0.997391
TWISTNB	GTF2E2	0.997389
CASC5	SPC24	0.997389
RPL3	RPL3L	0.997388
EIF4B	RPL36	0.997387
HSPA9	ATP5G1	0.997386
NDUFS7	NDUFA13	0.997382
GTF2E2	TAF12	0.997365
MAPRE1	DCTN2	0.997361
SNRPB	SF3A1	0.997358
MRPS18A	MRPS34	0.99735
NDUFA12	MT-ND3	0.997345
RPL29	UPF3B	0.997344
SF3A2	SNRPD2	0.997341
GADD45GIP1	MRPL36	0.997338
DAP3	MRPS14	0.997337
EPHB2	CLTA	0.997333
MRPS10	MRPS34	0.997331
RPL39	PCNA	0.997328
DDX46	SNRPD3	0.997319
NDUFA13	NDUFB5	0.997314
NCBP1	GTF2H4	0.997314
SNRPB	CASC3	0.997314
MT-ND6	NDUFB3	0.997313
NCBP1	EIF3H	0.997312
UBE2F	CUL5	0.997306
NSF	NPRL2	0.997296
GTF2F2	POLR3B	0.997295
SF3B1	SNRPG	0.997292
CSNK2B	PHC3	0.997287
MRE11A	POLA1	0.997277
POLR1C	GTF2A1	0.997274
DDX39B	SNRPA1	0.997269
TAF6	POLR2D	0.997268
RAD51	TOPBP1	0.997268
GTF2H2	SUPT5H	0.997267
CWC27	PRPF6	0.997267
UBB	RPL26	0.997266
RPS27A	MAML1	0.997264
PCNA	TIPIN	0.99726
MRPL11	MRPS33	0.997255
NUP160	NUP133	0.997254
NCBP1	RPL3L	0.997252
RPLP2	SEC61G	0.997244
BRF1	GTF2A1	0.997241
RPL19	RARS	0.997239
RPL36AL	RPL19	0.997234
MRPL21	MRPL41	0.997225
DHX15	DHX16	0.997217
SNRPA	SNRPB2	0.997211
USP39	LSM2	0.997208
COPS2	DCUN1D3	0.997203
UBE2F	EPAS1	0.997203
TSG101	CHMP2B	0.997198
HEATR1	SRP54	0.997195
NHP2L1	SNW1	0.997184
NCBP1	SNRPB2	0.997183
SRP9	RPS25	0.997182
UCHL5	RPL17	0.997178
GTF2H3	SUPT5H	0.997178
EXOSC6	EIF4E	0.997177
RPS14	EIF3J	0.997166
POLR2I	CDK1	0.99716
CDC5L	PPIE	0.997158
MRPL41	MRPL10	0.997156
LSM2	SNRNP40	0.997154
RTF1	RPS27A	0.99715
DAP3	MRPS12	0.99715
EIF2S2	RPS3	0.99713
NDUFA3	NDUFA6	0.997129
SF3B2	PLRG1	0.997129
RPS7	UTP3	0.997123
EXOSC3	EDC4	0.997123
SMU1	SF3B4	0.997118
CLTCL1	WAS	0.997104
WDR82	H2BFS	0.997086
CLIP1	MAP2K2	0.997085
POLR3B	POLR2J	0.997082
GTF2H4	ERCC3	0.997081
WDR3	RRP7A	0.997069
ORC4	CDK1	0.997057
DDX46	PLRG1	0.997052
KAT2A	GTF2H3	0.997047
CDK2	RBX1	0.997046
PATL1	EFTUD2	0.997046
FXN	ATP5D	0.997025
MCM3	CCNA1	0.997016
RPL29	SRP14	0.997007
PHF1	PCGF2	0.997002
RPS27L	RPS8	0.996996
HIST1H2BH	RPS29	0.996996
CDK9	GTF2H4	0.996993
SYMPK	SNRPD3	0.996981
RPA3	CHEK1	0.99698
ETF1	SRP19	0.996957
CKAP5	DYNC1LI1	0.996956
RPL18	SRP14	0.996954
FCF1	SNRPB2	0.996951
TRRAP	EP400	0.996946
POLH	TRIP12	0.996941
RPL21	EIF5B	0.996936
PHC3	PHC2	0.996936
PSME4	PSMA1	0.996934
BRCA2	TOP3A	0.996933
RPL39L	RPL10L	0.996929
UBD	PSMD3	0.996913
SEC61A2	NEDD4L	0.99691
AIMP1	SEC61A1	0.996905
PRPF19	EXOSC8	0.996901
TIPIN	GINS4	0.99689
WRN	CDC7	0.996888
RPL38	VPS28	0.996885
TSR1	RPS24	0.996866
ATR	MCM5	0.99686
BRCA2	RPA1	0.99686
PPP1CA	SETD1B	0.996857
NDUFS4	MT-ND4	0.996855
POLD1	POLA2	0.996842
RFWD3	ERCC3	0.996836
NDUFB1	NDUFS7	0.996818
NDUFA12	NDUFS3	0.996817
PICALM	EPN1	0.996817
NOL6	NOP14	0.996814
DAP3	MRPS6	0.996812
TCF7L2	NCOR1	0.996811
SRRM2	NCBP1	0.996811
GTF2A2	KIT	0.996804
NDUFA11	NDUFB3	0.9968
POLR2C	BRF2	0.996799
MRPL39	MRPL9	0.996795
MRPL24	MRPL44	0.996791
RPS6	EXOSC7	0.996788
SRP9	CIRH1A	0.996782
DCUN1D4	USP14	0.996774
RPS5	RPN2	0.996771
GINS2	RPA1	0.996771
CDC5L	NHP2L1	0.996768
CKAP5	CENPC	0.996763
EIF3E	EIF1AX	0.99676
POLR1C	AK6	0.996758
RPL36	EIF3K	0.996755
POLA1	RAD17	0.996752
MRPL55	MRPL47	0.996734
TAF2	USP22	0.996733
BLM	NBN	0.996726
LSM3	RBM22	0.996725
BMS1	RPL37	0.996721
SF3A2	CRNKL1	0.996717
KAT2A	RUVBL2	0.996696
FZD10	WNT1	0.996695
KARS	RPL36	0.996693
SF3B2	SNRPE	0.996692
MAD2L1	SMC3	0.996691
ETF1	SMG7	0.996677
POLR2I	AK6	0.996671
GOSR2	VAMP7	0.99667
SETD1B	EED	0.996654
ATP5F1	TIMM44	0.996645
RAD9A	XRCC3	0.996635
BRF1	GTF2H5	0.996632
TADA3	TAF12	0.99663
BUB3	CAPZA1	0.996624
RPL26L1	RPL8	0.996615
RPS8	EIF4B	0.996609
RPA1	FANCD2	0.996606
NCBP2	SNRPN	0.996604
TRIP12	UBA52	0.996596
MRPL41	MRPL28	0.996594
RNPC3	RBM8A	0.996593
NUP35	NUP85	0.996591
ITSN1	CLTA	0.996589
EIF3A	BYSL	0.996574
SMU1	EFTUD2	0.996554
EIF3M	RPL35	0.996542
MRPL24	MRPL49	0.996541
SNRPD2	PRPF8	0.996541
ETF1	SEC61A1	0.99654
STX5	VPS45	0.996533
CSNK1D	PNO1	0.996527
SNRPD2	DDX46	0.996519
RCL1	RPL35A	0.996519
HBS1L	CDC5L	0.99651
WDR75	RPL39	0.996503
NDUFB3	NDUFB9	0.996495
STX5	AP2A2	0.996494
RUVBL1	RBBP4	0.996493
PSMA7	PSMA5	0.996478
EEF1A1	RRP9	0.99647
SRP19	RPL35	0.996457
RPL32	RPL26L1	0.996456
GTF2E2	SUPT5H	0.996448
MRPL43	MRPL20	0.99644
PPIL1	SF3B4	0.996437
PPIE	RBM22	0.996425
CRNKL1	RBM8A	0.996423
RHOG	ARHGDIB	0.99642
POLR3E	POLR2H	0.996419
NDUFS1	NDUFB3	0.996416
MRPS11	MRPL4	0.996414
RPLP1	ETF1	0.99641
NEDD4	RPL35	0.996399
RPL39L	RPL36A	0.996393
RAD51	MSH4	0.996388
CDC5L	EXOSC7	0.996387
PSMD10	PSMD13	0.996384
SEC23A	SEC13	0.996378
MRPS18C	MRPS2	0.996377
GTF2A1	POLR2J	0.996372
POLR3B	GTF2A2	0.996355
MIS12	CDC27	0.996345
RPS4X	EIF4B	0.996344
RAB12	RAB1A	0.996339
MCM4	CDK2	0.996336
RPS9	EIF3F	0.996336
ZNRD1	POLR3B	0.99633
TAF7	POLR2A	0.996327
RPL22L1	RPL31	0.996302
RAB5B	RAB1A	0.99629
MRPL12	MRPS21	0.996287
RPN1	RPS9	0.996287
WASL	EPN1	0.996286
SHANK2	CBL	0.996282
POLD1	TOPBP1	0.996279
NDUFA10	NDUFB7	0.996252
SNRPD1	SYF2	0.996251
IARS	RPL35	0.996246
RPS15A	RPS27L	0.996241
UCHL5	PSMD8	0.996241
DNA2	RFC5	0.996236
PPP1CB	AXIN1	0.996234
EEF1A1	RPS14	0.996234
EIF2S1	RPL3L	0.996233
ERCC4	CDK7	0.996227
TAF10	POLR3F	0.996224
BRF1	GTF2H4	0.996223
SEC16A	RAB1A	0.996212
DYNLL1	DCTN2	0.996211
DHX15	WDR61	0.996205
CDK5RAP2	RPGRIP1L	0.996204
MRPS15	MRPS25	0.996203
STAM	FCHO2	0.9962
EXOSC5	DCP2	0.996195
FN1	NRAS	0.996183
MRPS7	MRPL3	0.996183
POLE	DNA2	0.996179
MAD2L1	MIS12	0.99616
SF3B3	AQR	0.996155
RPL36AL	EIF3A	0.996149
CIRH1A	RPL3L	0.996144
RPL10L	RPL10	0.99613
RPL19	EPRS	0.996128
BCAS2	CWC22	0.996125
MRPS6	MRPS18B	0.996114
SF3A2	SNRPB2	0.996114
C1D	WDR61	0.996113
RPS10	EIF2B5	0.996108
SF3B2	SF3A2	0.996108
PSMA2	PSMA3	0.996106
COMMD3-BMI1	PCGF2	0.996104
NCKAP1	WAS	0.996093
TAF7	KAT2B	0.996088
CDC73	POLR2D	0.996084
RCL1	NAT10	0.996077
CDC27	CEP72	0.996071
MRPL46	MRPS7	0.996049
POLR1C	GTF2H3	0.996048
EEF1A1	RPL29	0.996048
CSNK2A1	YAF2	0.996037
POLR2I	ZNRD1	0.996037
EXOSC9	WDR61	0.996018
GAK	EPS15L1	0.996017
MRPS35	MRPS12	0.996009
RPS29	UTP6	0.996007
HLTF	UBA52	0.996007
RPS17	LARS	0.996
FBXW11	RBX1	0.995999
UBB	ATG12	0.995997
RPL4	RCL1	0.995997
WDR5	PHC3	0.995992
RPA3	MCM3	0.995992
SNRPN	PRPF8	0.99599
EIF3H	RPL28	0.995984
GTF2F2	POLR3D	0.995981
MRPL46	MRPL21	0.995977
RPS23	PABPC1	0.995976
MED14	PPARG	0.995961
NDUFS5	NDUFA6	0.995956
CUL1	CUL4B	0.995954
PSMA7	PSMB6	0.995952
NCBP2	SF3A3	0.99595
DDB1	COPS6	0.995947
RPL23	MARS	0.995943
PRPF3	PRPF6	0.99594
NSF	VPS54	0.995938
BCAS2	NCBP1	0.995927
POLR2K	CDK7	0.995914
RPL10L	RPL31	0.995904
CHMP2A	STAM2	0.995892
MRRF	GFM1	0.995891
UBB	CHMP6	0.995891
RPL6	EIF5B	0.99589
STX5	TRAPPC5	0.995885
EIF2S2	EIF3K	0.99588
RFC4	RPA1	0.995869
GTF2F2	TBP	0.995867
USP39	SNRPB	0.995859
ITSN1	EPN1	0.995845
PSMA7	PSMA1	0.995828
PSMC4	PSMC1	0.995818
TUBGCP6	HAUS1	0.995807
PHF5A	SNRPG	0.995805
CUL1	TCEB2	0.995794
IL10	TCEB2	0.995779
TSR1	RPS28	0.995776
POLR2L	TAF6	0.995772
GCC2	COG6	0.995766
EXOSC5	DHX15	0.995754
SEC61A2	RPLP1	0.995745
NSF	COG3	0.995744
RPL7	SEC61A1	0.995741
POLR3H	TAF4	0.995738
ATXN7L3	TAF6	0.995735
EIF2S2	RPS16	0.995728
ERCC4	GTF2H1	0.995727
SF3A2	SF3B1	0.995722
CHMP6	UBC	0.995716
EXOC5	EXOC1	0.99571
ANAPC2	ANAPC16	0.995709
SRP68	IARS	0.995705
MAD2L1	USO1	0.995705
MRPS18C	MRPS9	0.995701
PSMA8	PSMB7	0.995698
TRIP10	EPS15	0.995689
RPL39L	RPL18A	0.995685
SRC	RPS27A	0.995683
RPS14	NAT10	0.995677
EIF3B	GSPT1	0.995671
EXOSC3	TTC37	0.99567
RPL14	EIF5B	0.99565
PRPF19	LSM4	0.99564
QARS	RPS5	0.995639
UBA52	RPN2	0.995636
STX5	GDI1	0.995634
PLK1	CEP72	0.995632
CHCHD1	MRPS14	0.99563
SNRPC	SF3B4	0.995614
RPS18	EIF2B5	0.995613
GTF2F2	SUPT4H1	0.995606
COG8	RAB1A	0.995606
GOSR1	VPS53	0.99558
SNRPN	SNRPA	0.995575
UCHL5	RPS16	0.995568
SNRPA	DHX8	0.995563
RPS9	SRP9	0.995559
WASL	ARPC1B	0.995553
WDR43	RPL35A	0.995546
PER1	RPS19	0.995544
MRPL1	MRPL34	0.995536
RAD51	CHEK1	0.995527
MTRF1L	MRPS5	0.995526
DNAJC19	ATP5E	0.995526
SNRPD1	SNRNP200	0.995519
MRPL11	MRPL52	0.995512
RPL10A	SRP54	0.99551
RPL38	ANAPC10	0.995506
RPL29	EIF3F	0.995505
BCAS2	SF3B4	0.995501
POLR2C	CPSF1	0.995489
WDR75	RPL18	0.995474
RPL6	RPL26L1	0.995474
RPLP1	RPL32	0.995472
SUZ12	MTA3	0.995471
TAF11	YEATS4	0.995468
RPL12	EIF5B	0.995463
MRE11A	TOP3A	0.99546
LEO1	POLR2D	0.995459
POLR2G	TAF6	0.995447
TAF7	SUPT3H	0.995429
MRRF	MRPL55	0.995424
DNM3	DNM2	0.995417
EIF1AX	RPL27	0.995414
GINS3	CDC6	0.995394
RPS8	EIF3G	0.995392
FAU	UTP6	0.995391
RAD50	RAD17	0.995387
CHEK1	POLD3	0.995386
POLR2I	CDK7	0.995379
PSMB10	PSMB5	0.995378
MED6	PPARG	0.995373
SF3A2	SNRPD3	0.995355
SMG7	CWC15	0.99535
RPS27L	PDCD11	0.995349
RPLP2	SRP54	0.995343
RPS12	RRP9	0.995329
DDB1	UBE2M	0.995328
RUVBL1	TAF6	0.99531
SF3B3	U2AF2	0.995302
KAT2A	ACTL6A	0.99529
VPS26A	AXIN1	0.995285
MRPL52	MRPS7	0.995281
GTF2A2	TCEB1	0.995277
VCP	PTGES3	0.995267
MRPL16	ICT1	0.995243
NDUFS7	NDUFA6	0.995241
GTF2H5	NEDD8	0.995233
CLOCK	RPS5	0.995232
SYF2	SNRPB2	0.995227
MRPL39	MRPL2	0.995226
BRF1	TAF12	0.995225
MRPL9	MRPL55	0.995215
RPP30	RPS13	0.995214
DNM3	HIP1R	0.995213
NDUFB1	NDUFB9	0.995194
PDCD11	SNRPB2	0.995186
POLR2B	POLR3D	0.995184
ANAPC2	BUB3	0.995181
MRPL39	MRPS12	0.995179
MRPS12	MRPS22	0.995175
SEC61A2	ETF1	0.995172
NOC4L	RPS8	0.995169
CDK5RAP2	TMEM67	0.995166
POLR2C	POLR1C	0.995151
BUB1	ANAPC5	0.995139
H2AFV	RBBP4	0.995137
PSMB8	NEDD8	0.995133
TIMM8A	TIMM9	0.995132
RPS15A	UBC	0.99513
WDR43	UBA52	0.995124
POLI	UBE2B	0.995114
POLE	RAD17	0.995107
RPL13A	NOP58	0.995095
SMU1	CWC22	0.995095
PSMD2	UBD	0.995075
SF3B5	DHX38	0.995073
RPL10L	RPL11	0.995071
RPS24	SRP14	0.995057
MRPL34	MRPL10	0.995057
COG8	TRAPPC4	0.995054
RCL1	RPL35	0.995031
EXOSC5	CDC73	0.995026
WDR75	RPS26	0.995021
CWC25	SNRPA	0.995018
SF3A2	XAB2	0.995017
RAB1B	RAB1A	0.995015
ORC5	RPA1	0.995015
AMER1	RPS18	0.995013
ATP5H	GRPEL1	0.994999
WASL	VASP	0.994993
RPL10L	RPL6	0.99499
GAK	WASL	0.99498
ARF1	ITSN1	0.99498
RPL19	SRPRB	0.994978
BUB3	NUF2	0.994962
RPL39L	RPL38	0.994959
AK6	POLR2J	0.994932
EIF2B4	EIF3K	0.994928
EXOC8	RAB5A	0.994921
PLK1	RPGRIP1L	0.994921
ATR	FANCC	0.994916
CDC6	GINS4	0.994913
HEATR1	MPHOSPH10	0.994905
EIF3K	RPL8	0.994895
RARB	HDAC2	0.994892
CNKSR1	EP300	0.994889
MLLT3	TBP	0.994865
RPLP2	RPL28	0.99486
EIF3L	RPS6	0.994847
FBL	UTP3	0.994847
BUB1	STAG1	0.994846
CLTCL1	MAPK1	0.994839
PABPC1	RPS28	0.994815
NDUFA12	NDUFA10	0.994813
VPS72	TRRAP	0.994789
RPS14	UTP20	0.994788
TADA2A	KANSL3	0.994781
RBM8A	DHX38	0.994773
MCMBP	CDC6	0.994757
PCF11	SNRPA1	0.994751
CDC40	SF3A1	0.994736
CCDC101	AK6	0.99473
SF3B1	SYMPK	0.994716
RPL39L	UTP15	0.994713
WDR75	DDX49	0.994708
PSMD1	PSMB11	0.994705
CDC16	RPS27A	0.994696
NDUFA13	NDUFB4	0.994685
SF3A2	SNRPB	0.994673
GOSR2	STX16	0.994671
MRRF	MRPS34	0.994658
POLR2G	GTF2H2	0.994656
BYSL	RPS16	0.994654
RAF1	ARAF	0.994651
TUFM	MRPL28	0.994641
NDUFS4	NDUFB8	0.994638
MRRF	MRPL10	0.994637
GDI1	EXOC6	0.994635
NDUFB3	NDUFB7	0.994635
SRRM2	SF3B4	0.994632
RPLP1	RPL10	0.994625
CDC5L	PRPF6	0.994622
POLR3E	TBP	0.994611
AIMP2	RPL5	0.994607
POLH	RPS27A	0.994604
CWC22	SNRNP40	0.994602
CIRH1A	RPS11	0.994594
RPS14	EIF2B5	0.994592
CWC22	DDX46	0.994589
DKK1	DVL2	0.994581
MRPL1	MRPL3	0.99458
UBA52	MYD88	0.994573
EXOC8	ZFYVE20	0.99456
UBC	RPS11	0.994527
CENPK	DSN1	0.994521
LTV1	RPS27A	0.994515
MRPL36	MRPS25	0.994507
RPL38	EIF3A	0.994504
ZWINT	ANAPC5	0.994502
COPS5	SOCS6	0.994495
POLR2I	BDP1	0.994494
LSM6	SNRPF	0.994488
MRRF	MRPL28	0.994485
CPSF2	CWC15	0.994483
NDUFS8	NDUFB4	0.99446
HIST2H2BE	HIST1H2BA	0.994456
PRPF3	CWC27	0.994453
NDUFS4	NDUFA9	0.994452
RPL22	UBC	0.994449
TAF9B	TAF12	0.994435
MCM7	BLM	0.994425
MRPL27	MRPL10	0.994424
TRAPPC1	SEC22B	0.99442
TAF7	POLR1C	0.994416
EIF3C	RPL5	0.994407
PSMB10	ADRM1	0.994407
ORC2	MCM6	0.994405
RPL36AL	RPL22L1	0.9944
PFN1	FBLIM1	0.994394
MRPL32	MRPL52	0.994369
PSMA7	ADRM1	0.994363
TAF13	KAT2A	0.994362
TTC37	EXOSC6	0.994356
CDC16	CDK1	0.994348
RPLP2	RPS27A	0.994329
MRPL39	MRPL21	0.994326
RPL35	MARS	0.994324
PRPF6	TXNL4A	0.994317
CDK12	TCEB1	0.994315
SNRPB	THOC2	0.994314
POLR2I	CDK9	0.994314
SNF8	UBC	0.9943
UBB	RPS24	0.994297
ANAPC11	DSN1	0.994293
RPS24	EIF3G	0.994293
CEP97	CKAP5	0.994283
RAD51	RAD51B	0.994279
RPL14	SEC61A1	0.994275
EIF3I	RPS4X	0.994275
VCP	RPS29	0.994263
RPL18A	EPRS	0.99425
GTF2E1	POLR2J	0.994244
CRNKL1	LSM8	0.99424
BRF2	BRF1	0.994238
CDC45	RBL2	0.994237
NDUFA6	NDUFB2	0.99423
RMI1	MCM5	0.994227
SIAH1	SH3RF1	0.994225
PCNA	TOPBP1	0.994207
RANGAP1	KPNB1	0.994199
NDUFB2	NDUFA9	0.994194
RPS9	EIF3C	0.994194
MRPL46	MRRF	0.994191
MRPS12	MRPL28	0.994176
UBB	TRIP12	0.994171
EIF4B	RPLP0	0.994169
KAT2A	GTF2B	0.994164
MRPL27	MRPL28	0.994147
CDK9	TBP	0.994127
WDR75	RPL11	0.994124
VDR	MED8	0.994115
MRPL19	MTIF2	0.994111
POLR2G	AK6	0.994109
BRF2	TCEA1	0.994106
UTP15	RPL3L	0.994106
EIF4B	EIF2S1	0.9941
SRP9	SEC61G	0.994098
RPS6	NAT10	0.994096
MRPS18C	MRPS34	0.994085
IRS1	CBL	0.994074
TRIO	WAS	0.994069
RPL10L	RPL38	0.994068
NSF	USO1	0.994067
POLR1C	GTF2H1	0.994064
UBB	RPL39	0.994062
DNA2	RAD17	0.99405
EXOC1	EXOC6	0.994047
CDK9	GTF2F1	0.994046
NDUFA12	NDUFB9	0.994041
CCDC101	MEAF6	0.994016
ANAPC11	RPL18	0.994014
MRPL32	MRPL55	0.994013
EIF3B	RPL28	0.994008
RPS24	EIF2S3	0.994007
MRPL43	MRPL51	0.994004
PER1	RPS13	0.993991
PPIL1	PRPF6	0.993978
MT-ND1	NDUFB3	0.993967
CDC20	FZR1	0.993959
SF3B1	SF3A1	0.993956
ATG7	RPS27A	0.993956
PPIH	PRPF19	0.993954
SEC61B	EPRS	0.993943
SMAD3	UBA52	0.993932
TUBGCP6	HAUS2	0.993924
PRPF3	SNRPN	0.993923
SEC61G	EIF5B	0.993907
DDX23	CDC5L	0.9939
SRP72	RPS19	0.993895
MIS12	CENPE	0.993891
CDC7	TOPBP1	0.993885
TRAPPC4	USO1	0.993864
HSP90AB1	RPL6	0.993855
UPF3A	UPF3B	0.99385
RPL36AL	RPL32	0.993849
STK11	EP300	0.993845
RPS2	EIF3H	0.993845
TAF7	RPA1	0.99384
ERCC2	TBP	0.993833
MRPL39	MRPL11	0.993827
H2BFS	CTCF	0.993824
SEC61A2	RPL7	0.993818
RPL38	EIF1AX	0.993807
RPL36A	EIF3H	0.993799
EXOSC4	RPL5	0.993799
STX5	VPS52	0.993797
UBE2N	TICAM1	0.993784
RPS27L	RPS7	0.993783
UBE2D3	ANAPC5	0.99377
RPS9	EIF4E	0.993769
RTF1	GTF2E1	0.993762
PCNA	RPL26L1	0.993757
LTA	PYCARD	0.993756
AEBP2	CBX8	0.993733
MRPS18C	MRPS6	0.993729
UBE2N	IRAK1	0.99372
DHX38	TXNL4A	0.993717
WASL	ARPC3	0.993713
CDC40	LSM2	0.99371
GTF2A2	CDK7	0.993709
RFC2	RAD51	0.993705
ERCC5	GTF2B	0.993705
RAD52	CHEK1	0.993705
RPL36AL	RPL36	0.993701
ATP5L	ATP5C1	0.993693
KAT2A	KAT2B	0.993679
RAD23B	UFD1L	0.993674
ANAPC1	RPS29	0.993671
SRRM2	RNPC3	0.993665
GGA1	GDI1	0.993653
TAF3	TADA2A	0.993646
GTF2E2	POLR2J	0.993644
TADA2A	TBP	0.993631
TBK1	UBA52	0.993614
RPS21	RPL7A	0.993614
MRPL41	MRPL55	0.993613
RFC3	POLD3	0.993612
GRB2	RPS27A	0.993605
NDUFC1	NDUFC2	0.993598
RPL5	SRP14	0.993595
MRPS12	MRPL10	0.993586
CLTC	CLTCL1	0.99357
UBE2N	RPS24	0.993566
RPL10L	RPL36	0.993564
DDB1	COPS3	0.993549
MRPL24	MRPL2	0.993536
RPS23	NOP14	0.993529
PSMC3	PSMC1	0.993524
MRPL12	MRPS35	0.99352
RPL18A	PNO1	0.993507
GTF2A2	BRF1	0.993506
SEC61G	SRP14	0.99349
NCBP2	UPF2	0.993484
RPS15A	UPF1	0.993483
VPS35	APC2	0.993478
SNRPB2	SNRPG	0.993473
AP2A1	AAK1	0.993434
LSM4	SNRPD3	0.993426
PICALM	VPS53	0.993417
XRCC6	FANCL	0.993414
RPS23	BYSL	0.993414
MRPL39	TUFM	0.99341
RUVBL1	UBC	0.993407
MRPL16	MRPS11	0.993395
SRP68	RPS27A	0.993385
PSMA2	PSMA7	0.993384
GOSR2	NBAS	0.993382
UTP15	DHX37	0.993377
DVL3	SNX1	0.993355
RARS	RPL8	0.993347
GTF2B	SSRP1	0.993346
RPL13	EIF3M	0.993328
PPP1CC	AXIN1	0.993313
GTF2F1	TAF4	0.993308
RPS27A	NOTCH1	0.993307
RPL26L1	RPLP0	0.993305
ISG15	RPL28	0.993303
TLN1	KRAS	0.993301
CWC27	CWC22	0.993287
MAD2L1	PAFAH1B1	0.993286
WNT16	DKK1	0.993273
DHX15	PRPF8	0.993271
MRPL51	MRPL28	0.993263
PSMA8	USP14	0.993255
MT-ND3	NDUFB3	0.993227
SRP19	RPS27A	0.993219
SRP9	RPS19	0.993199
SUPT4H1	GTF2H5	0.993186
RPL36AL	RPL26L1	0.99317
RPS15	AXIN1	0.993133
GFM2	MRPS21	0.993121
RPS12	RPS11	0.993112
TRAPPC9	USO1	0.993102
SF3A3	PRPF38A	0.993074
MT-ND4	NDUFA2	0.993073
SEC61A1	SRP14	0.993048
INO80	HIST1H2BA	0.993044
RPN1	RPS13	0.993044
NDUFA9	NDUFB9	0.993042
SKP1	CDK2	0.993039
NHP2L1	NOP14	0.993037
NDUFS8	NDUFA9	0.993035
RPL27A	SRP19	0.993035
ERCC2	POLR2J	0.993032
PELI1	TICAM1	0.993018
MRPS7	MRPL44	0.993
EIF3M	SRP54	0.992989
CUL3	RNF7	0.992987
CDC5L	RBM8A	0.992982
RPL34	MARS	0.992982
POLE	MRE11A	0.992964
WDR18	RPS29	0.992963
TUFM	MRPS34	0.992945
MRPL40	MRPL55	0.992939
HGS	CBL	0.992932
SF3B3	DHX38	0.99293
EXOSC10	WDR61	0.99292
RPS9	RRP7A	0.992911
CWC25	CWC27	0.992901
ETF1	SEC61G	0.9929
GTF2H2	RPA1	0.992898
RCL1	RPL37	0.992883
SEC61A2	SRP14	0.99288
TUBGCP5	HAUS4	0.992867
MEAF6	KANSL3	0.992866
MRPL41	MRPS7	0.992863
MED30	MED1	0.99284
HEATR1	RPL35A	0.992834
MRPL22	MRPS27	0.992828
RPLP2	RPL30	0.992815
SRP9	RPS28	0.992805
U2AF2	PRPF38A	0.992802
CDK8	PPARG	0.992797
DDX46	SNRPF	0.992796
PPP2R5C	BCL9	0.992786
SMC1A	ANAPC10	0.992777
SEC22B	TRAPPC10	0.992776
EXOSC3	PRPF19	0.992769
RPL8	PNO1	0.99276
POLR3K	POLR2D	0.99276
BUB3	DYNC1LI1	0.992759
PCNA	RAD17	0.992752
UBC	EIF5B	0.99274
KAT8	YEATS4	0.992738
RPL22L1	GSPT1	0.992735
NCBP1	RBM22	0.992735
RPA1	GTF2H1	0.992733
PPP2R1B	APC	0.992723
POLR3C	CRCP	0.992709
TAF7	BRF1	0.992708
PCNA	ATM	0.992687
EIF3H	RPL27	0.99268
RPS15A	NOP14	0.992678
HEATR1	NOP58	0.99266
[truncated: 169,904 more rows]
