# Supplementary material for: Efficient link prediction in the protein–protein interaction network using topological information in a generative adversarial network machine learning model
Source: BMC Bioinformatics. 2022 Feb 19;23:78. doi: 10.1186/s12859-022-04598-x (PMC8858570; doi:10.1186/s12859-022-04598-x)
Supplement: Supplementary file 4 — Additional file 4: Dataset S2. Prediction results for Saccharomyces cerevisiae. Unvalidated yeast PPI predictions of the cGAN model, which was trained to predict the N100 connectivity from the N90 level, then was used to produce new predictions (~ N110) from the N100 level.33See the Implementation section for more details. STRING protein identifiers are mapped to preferred gene names according to information in the STRING database. [file 12859_2022_4598_MOESM4_ESM.xlsx]

## Sheet: ppi_pred_suppl_dataset_2_yeast
#Please note, that further validation should be undertaken before the practical use of these predictions.
Sources	Targets	Score
SMD3	NOP1	0.999988
CEF1	SNU13	0.999974
CEF1	ACT1	0.999965
TIF6	MAK21	0.999963
SEC13	APM2	0.999942
POL31	CEF1	0.999929
NOG2	RPL39	0.999928
RPL15A	RPS11A	0.999927
NUP2	RRP4	0.999927
UTP11	UTP22	0.999926
RPS28A	RPL24A	0.999925
YPT6	TRS31	0.999923
MRPS5	MRPL23	0.999898
RPL38	NSA2	0.999894
RRP9	CKB1	0.999893
CEF1	SWI1	0.999888
SNT309	BRR2	0.999882
CDC16	SEC27	0.999881
SPO20	VTI1	0.999877
VPS9	SEC23	0.999872
CEF1	SUP35	0.999869
JNM1	ACT1	0.99986
TFA1	TAF7	0.999855
SRB5	SSL2	0.999846
RPA12	MOT1	0.999846
TFB3	RAD2	0.999846
ARC19	SPA2	0.999843
RRP36	UTP22	0.99984
TOA1	RPC53	0.999839
SWD2	SYC1	0.999826
TAF4	SWC4	0.999825
TAF6	TFG2	0.999815
RGR1	RPO21	0.999808
GCN5	HHF1	0.999795
RPL3	MAK21	0.999793
CKS1	MCM4	0.999765
RPS31	SRP68	0.999761
HOS2	HHT1	0.999756
BRE2	PTA1	0.999753
MRPS9	YML6	0.99975
SRB2	MED6	0.99975
SWC4	TEL2	0.999743
MRPS16	MRPL9	0.999738
RPS9A	UTP20	0.999734
SSL1	RPO26	0.999725
RPB5	TAF1	0.999723
MRP17	MRPL23	0.999723
MRPL17	IMG1	0.999716
RPS30B	RPP2B	0.99969
PEX7	CCT8	0.999687
RPB8	SRB4	0.999686
HSP82	RPN2	0.999684
MRP17	PET123	0.999668
CEF1	PCF11	0.999667
HST1	SDS3	0.99966
RPC25	RPB2	0.999654
SMD3	RNA1	0.999651
RPL5	NOP7	0.99964
HHT2	EAF3	0.999637
SPT20	ARP4	0.999627
RPB10	RPA34	0.99962
VPS9	RAD23	0.999605
YKR023W	RPB8	0.999602
FIP1	SDS22	0.999598
CEF1	LSM2	0.99959
RPO21	TRA1	0.999586
CSM3	CLB5	0.999584
SWM1	BUB1	0.999579
RRP6	PEX19	0.999562
SEC23	SEC9	0.999556
SME1	CSE1	0.99955
RPB8	RAD3	0.999549
RPL40B	UBC7	0.999538
GDI1	RPS26A	0.999518
RPO26	TFC4	0.999507
PEP7	TLG1	0.999496
SDS22	SIT4	0.999494
TPM2	MYO1	0.999493
VPS21	VPS41	0.999492
CEF1	LSM6	0.999474
RIX7	RPL3	0.999469
CDC33	RPS2	0.999467
CCT5	PEX14	0.999465
CEF1	RRP43	0.999458
CTF4	SPT16	0.999454
SWC5	SPT3	0.999453
RSE1	ECM2	0.999446
SIF2	EPL1	0.999446
SEC13	NUP57	0.999445
NUF2	GLC7	0.999444
APC11	RPN11	0.999443
HSP82	SLD5	0.999439
RAD10	RFA2	0.999435
RPB5	CCL1	0.999433
RPL18B	SMT3	0.99943
TAF13	RET1	0.999425
RPL19A	TMA20	0.999423
RPS14A	SRP14	0.999411
HRT1	RPL27B	0.999402
CEF1	TIM54	0.999402
RPC37	RPA135	0.999399
SPT20	TAF14	0.999396
SPP1	MAD1	0.999387
NUP85	NSP1	0.999386
TAF9	RPN5	0.999386
SRV2	MYO1	0.999375
PRP9	PRP8	0.999361
ERB1	ECM16	0.999349
RPS22B	RLI1	0.999346
TAF14	YNG2	0.999345
RPL7B	RPL7A	0.999339
CCL1	RPB7	0.999338
GLE1	ARX1	0.999332
POL30	CEF1	0.99932
RPS5	PUF6	0.999318
RPS9B	RPL2B	0.999312
DPB2	RAD24	0.999309
ECM16	UTP6	0.999301
CLF1	PRP31	0.999297
BUD20	CEF1	0.999295
PEX2	CCT6	0.999295
SWR1	TRA1	0.999294
MRPS18	RSM27	0.999288
HOS2	SDS3	0.999287
NSA2	GAR1	0.999282
SSN8	DST1	0.999276
DCP2	LEA1	0.999275
CDC45	NOC2	0.999271
RPS27A	RPP0	0.999265
APC5	BUB1	0.999256
RPA49	DST1	0.999255
TAF8	RPC10	0.999255
PRP40	PRP19	0.999253
GEA1	SEC26	0.999251
UBI4	RPT5	0.999251
RPS4A	RPS7B	0.999245
RPO26	TFC6	0.999232
NUP85	IML1	0.999225
RPL26A	RPL26B	0.999218
DPB3	POL12	0.99921
ESA1	UME1	0.999204
RPS0B	RPS8B	0.999189
CEF1	MCM21	0.99918
RPL40B	NOP58	0.999178
NOC2	ROK1	0.999172
NUP100	MPS1	0.99917
SUP45	RPS24A	0.999167
UTP22	UTP9	0.999166
EMG1	SMX2	0.999164
MCM4	ORC6	0.99916
CDC45	RFA2	0.999133
POL30	RPT6	0.999131
RPL24A	RPS0A	0.999122
CFT2	IPL1	0.999116
PRP19	UTP13	0.999105
HRD1	RPT6	0.999101
ORC2	PSF2	0.9991
RPS31	HST1	0.999097
TAF4	TOA1	0.999092
RPS1A	UTP4	0.999089
RLI1	RPS27B	0.999086
NAM7	RPS24B	0.999085
MSH2	BRR2	0.999085
NSL1	NDC80	0.999075
SNU56	LSM4	0.999075
BOS1	YPT1	0.999073
VPS21	SEC31	0.999069
YML6	RSM10	0.999066
APS2	SEC31	0.999063
TAF14	EAF5	0.99906
RPT5	CCT8	0.99906
RPL1A	RPL1B	0.999053
KRE33	SNU13	0.999047
ARP2	PKC1	0.999045
SKP1	MOT2	0.999042
RPT5	PRP9	0.999039
RPL19A	PNO1	0.999033
RPL20B	RPS23A	0.999026
RPN6	SMT3	0.999022
HRD3	RPP2A	0.999021
NUF2	DSN1	0.999016
RSE1	PRP46	0.999011
RPS7B	RPS7A	0.99901
BMS1	SMD1	0.999
SYC1	IPL1	0.998994
SRP68	CCT8	0.998989
TFC1	SUA7	0.998983
CLP1	GLC7	0.998983
RPL10	RPP2A	0.998981
RPL36A	RPL36B	0.998972
MRPS18	RPL30	0.998972
SED5	SEC27	0.998956
CEF1	GLC7	0.998954
RPA49	RPC17	0.998952
RPS0B	RPL1A	0.998952
RPL38	SUP35	0.998948
NIP7	CIC1	0.998942
PRP40	TCP1	0.998933
LSM8	SYF1	0.99892
KRE33	RPS3	0.998912
TFA1	SRB4	0.998908
RPO21	RAD2	0.998901
NUP84	KOG1	0.99889
MRT4	CIC1	0.998889
RPS15	STT3	0.998883
RPB2	TFB3	0.998878
SFB2	YPT1	0.998875
SAS2	NTO1	0.998869
RPP0	APC4	0.998865
RPF2	DIP2	0.99886
CEF1	APC11	0.998854
RPS26B	RPL2A	0.998845
CDC16	NDC80	0.998834
RRN3	RPB10	0.998824
CDC42	PKH1	0.998824
LSM3	DCP1	0.99882
MED11	NUT1	0.998813
RPC31	RPB8	0.99879
APC1	NDC80	0.998783
ESA1	TAF6	0.998781
RPS28B	RPS28A	0.99878
RPS31	RPP2B	0.99877
EAF3	SWR1	0.998766
HTB1	TRA1	0.998765
MSH2	CWC25	0.998764
RPN13	SCL1	0.998756
RPT1	CDC31	0.998755
CTI6	HSP82	0.998754
SMD1	TAF1	0.99875
RRP7	RPS11A	0.998739
RPS18A	RPL29	0.998721
RPT5	BLM10	0.998719
CEF1	HAS1	0.998708
IES3	RVB2	0.998695
RAD3	SPT4	0.998683
ORC5	TOF1	0.998677
SAP30	HHT2	0.998676
RPS19A	RPL1A	0.998674
RPL13B	RPL13A	0.998674
MRPL17	RSM23	0.998673
SUP45	RPL43A	0.998673
MCD1	CDC23	0.99867
PFS2	MSH6	0.998669
RFA2	PSF3	0.998665
PRP3	MSL1	0.998657
RET1	TAF3	0.998656
SPT16	SSL2	0.998655
MRT4	PAB1	0.998651
KIN28	SOH1	0.998636
HFI1	SWC4	0.998634
YRB1	MSN5	0.998631
STU2	MTR3	0.99863
MUD1	CDC40	0.99862
RPS4B	UTP10	0.998617
NAM7	ARP2	0.998617
YSH1	SDS22	0.998616
VTI1	SEC9	0.998612
BUD20	PUF6	0.998612
BDP1	RPC10	0.998609
SNU114	PRP11	0.998605
ORC5	PSF3	0.998596
PFS2	IPL1	0.998595
CDC16	SNU114	0.998589
IML3	NUF2	0.998579
YML6	MRPS8	0.998575
PRP19	SEC15	0.998572
CDC28	APC1	0.998569
MPE1	IPL1	0.998567
RPS28A	RPP1A	0.998565
RPL16B	RPL16A	0.998561
SGT1	PRP22	0.998559
RPC40	SMX3	0.998546
RPS0B	RPS11B	0.99854
RPB2	SRB2	0.998531
ERB1	NOC4	0.99853
HSH155	RPN2	0.998529
UBC13	RPS20	0.998526
RPS18B	RPS18A	0.998526
RPL25	GDI1	0.998509
MCM16	DSN1	0.998498
SRP68	SMX3	0.998485
PWP2	RPS4B	0.998479
PRP4	DHH1	0.998478
SLU7	ECM2	0.998476
RPL20B	RPS29B	0.998474
RPS6B	RPS6A	0.998468
HHT2	TRA1	0.998464
GLE1	NSP1	0.998463
BUB3	RNA1	0.998458
NAM8	MSL1	0.998456
RPS16A	KRR1	0.998441
RPB11	SSL2	0.998437
UBI4	CDC53	0.998435
ECM16	RRP12	0.998425
SUP45	RPS18A	0.998415
SKP1	SYF2	0.998415
YPT53	MON1	0.99841
RPS13	SNU13	0.998406
NAM9	MRP2	0.998396
RPB10	CCL1	0.998395
RPL5	TMA20	0.99839
RPS6A	BMS1	0.998385
NSA1	RPL2B	0.998374
MRP1	MRP13	0.998364
RAD10	EXO1	0.998359
RPS11A	RPL24B	0.998358
SUP45	RPL40A	0.998355
GCS1	GLO3	0.998354
MED7	SRB8	0.998338
NOP2	NOP58	0.998337
SAP185	PPH3	0.998331
RSM10	RML2	0.998317
ESA1	NHP10	0.998307
RPS7A	RPL43A	0.998306
CEF1	CFT1	0.998303
RPL20A	NIP1	0.998301
PRP11	ECM2	0.998301
CEF1	SYC1	0.998299
HHT2	PHO23	0.998293
YSF3	PRP2	0.998287
GET1	SCL1	0.998285
RPL26A	LEA1	0.998281
LEA1	PRP4	0.998275
TOM40	PAM16	0.99827
RPC37	RPB11	0.998261
SMB1	RPS11B	0.998257
RPP1B	RPS24B	0.998251
RPS3	CDC33	0.998239
SRB4	SPT16	0.998228
PRP19	NPL4	0.998228
RPL31B	IRC5	0.998225
ERB1	RPS14B	0.998221
TRS130	GOS1	0.998216
SAS10	UTP22	0.998213
ASC1	RPL35B	0.998197
SUI1	RPS8B	0.998191
SPC24	IPL1	0.99818
MUD2	MOT1	0.998178
CMD1	CDC48	0.998177
LSM8	RPT2	0.998175
MED8	SSN3	0.998172
RDS3	SNP1	0.998168
POL31	RFA2	0.998167
RAD14	SSL2	0.998162
PTA1	RRI1	0.998158
POL2	RAD6	0.998154
RPL21B	RPS6A	0.998154
TAF4	RPB8	0.998151
RPL37A	NOP7	0.998144
CEF1	NUG1	0.998142
APC1	COP1	0.998103
MRPS5	MRPL9	0.998097
BET5	SEC9	0.998091
SPT20	EAF5	0.998077
VTI1	YPT1	0.998076
RPL18B	RPS29B	0.99807
MCM4	HIR2	0.998069
RPL3	PWP2	0.998068
RPB10	SPT16	0.998061
LEO1	GCN5	0.998023
SDS22	REG1	0.998021
RPN8	TIF5	0.998008
FIP1	MPE1	0.998008
MSH2	UBC13	0.998008
RCO1	SDS3	0.998005
LSM6	XRN1	0.998004
ARC40	CCH1	0.998002
RPP0	SEC65	0.997993
SOH1	NUT1	0.99798
RPS0B	RPS14A	0.997973
CMD1	LRG1	0.997972
SOF1	NOP4	0.997968
RPS31	RPL35A	0.997965
PAT1	BRR2	0.997958
RPS21A	GYP6	0.997958
SEC22	TEP1	0.997955
YTM1	SSF1	0.997948
RPC19	RPB9	0.997945
LSM8	CUS1	0.997942
RPS27A	RPS27B	0.997937
RPS9A	RPL23B	0.997904
CDC42	ARP2	0.9979
YSF3	SNP1	0.997899
SMB1	LSM1	0.997898
RPL5	MRPS5	0.997896
RPF2	RPL26A	0.997883
RPL4B	RPL4A	0.997879
PRP39	POL12	0.997861
RPL12B	RPL12A	0.997849
RPL18B	RPS27B	0.997845
RPS10B	RPS10A	0.997845
SAP185	REG1	0.997838
LEA1	SSD1	0.99783
SEM1	UBP6	0.997824
ARP9	TAF14	0.99782
RPL10	SNX3	0.997819
PRP46	BUD13	0.997818
IQG1	BZZ1	0.997815
RPS19A	RPL40A	0.997811
MRT4	NUG1	0.997811
RPS31	HRD3	0.99781
PRP19	RPS18B	0.997792
SPT8	HTB1	0.997792
RPL13A	RPP2B	0.997791
MCM22	DSN1	0.997785
RPL42A	RPS23A	0.997785
IES3	EAF5	0.997779
MSH2	RFC4	0.997779
RPF2	RPL25	0.997774
NOP2	RPL3	0.997762
NUF2	RAD18	0.997759
CWC2	ASF1	0.997752
RPL31B	TIF35	0.997749
CEF1	ARP4	0.997742
ELC1	SKP1	0.997739
MRPS8	RSM24	0.997734
YAF9	TAF14	0.997729
GSP2	GLE1	0.997726
MRPL3	RSM10	0.997725
HTL1	SWI3	0.997723
RPS10A	TIF4631	0.997723
TIM22	TIM17	0.997723
RPT5	SMC2	0.997722
KRE33	RPS26A	0.997718
MRPS9	RML2	0.997717
RPS1B	RPL13A	0.997714
NOG1	RPS14B	0.997713
BET5	SEC16	0.997709
PRP21	ISY1	0.997702
ARP2	ARP1	0.997699
NAN1	RPP1	0.997697
SEC10	SYF2	0.997689
HSH155	CCT4	0.997681
NOP7	RPL39	0.997672
SUA7	SPT4	0.997668
NPL4	RPS23A	0.997664
ARC40	SPC97	0.997653
RPS0B	RPS16A	0.997653
CEF1	SEC31	0.997653
CEF1	RRP45	0.997646
VPS33	SNC1	0.997625
SEC61	TIF11	0.997603
UBI4	RPS0A	0.9976
RPS18A	RPL30	0.997598
DIP2	RPS2	0.997594
DID4	MSL1	0.997594
RPD3	NTO1	0.997591
SSH1	RPS2	0.997591
RPL18B	RAD6	0.997588
SAR1	SAR1	0.997585
RPC53	SSL2	0.997581
SEC61	RPS30B	0.99758
NUP42	NUP159	0.997572
MRPL23	RSM18	0.99757
APL1	SEC13	0.997565
TOF1	SWM1	0.997564
POL30	SMD3	0.997563
MOT1	SEH1	0.997563
RPL9B	RPL9A	0.99755
RPS30B	RPT2	0.997548
RET3	CWC15	0.997537
NUP84	NUP192	0.997537
RPS1B	NPL4	0.997535
RPS2	RSM23	0.997534
ASK1	NDC80	0.997528
LSM8	EMP24	0.997521
ASC1	GCD2	0.997509
PRP4	RPS14B	0.997506
TOA2	SPT5	0.997502
RPF2	RPL3	0.99749
PUF6	RPL2B	0.997476
RPL16B	RPS22A	0.997475
RPS11B	RPL2B	0.99747
UBC13	UFD1	0.997461
SPT8	SPT16	0.997459
POL31	MLH1	0.997458
MPP10	UTP5	0.997427
TAF5	HTB1	0.997425
SPT16	ORC2	0.997424
RPS14A	TIF4632	0.997423
TAF13	RPB8	0.997421
VPS9	RPT4	0.997418
RPS0B	RPS4B	0.99741
HSH155	BUB3	0.99741
PAP1	SDS22	0.997405
RPS4A	RPS0B	0.997404
RDI1	PKC1	0.997404
STP22	DUF1	0.997401
RGR1	NUT1	0.9974
MRPL19	RSM10	0.997398
PRP16	PRP46	0.997397
CPR1	RPL29	0.997396
RPL29	RAD6	0.99739
KIN28	RPB3	0.99739
CWC15	TIF35	0.997385
ISY1	DPB2	0.997381
ARP3	SAC6	0.997376
RPL14A	RPL14B	0.997371
CEF1	MAD2	0.997365
TOA1	DST1	0.997363
PRE1	NAS6	0.997357
RPN5	GCN5	0.997353
NIP1	RPL26B	0.997347
MED8	SSL2	0.997339
RPO31	TAF2	0.997324
NUP100	NIC96	0.997313
SMD1	UTP18	0.997311
UBX2	RPL20B	0.99731
PRP4	MSL1	0.997297
CEF1	HST1	0.997294
PUF6	RPL39	0.997292
PFS2	RNA15	0.997291
RPL7B	WBP1	0.99728
MAD1	NDC80	0.997275
GDI1	RPL27A	0.997265
EMG1	RRP12	0.99724
RPB11	SPT15	0.997236
MCM2	SPT16	0.997235
PEX10	CCT3	0.997234
MED8	NUT1	0.997231
ASC1	RPL31A	0.997229
RPS1A	UTP18	0.997227
SNF12	RSC1	0.997226
ARP6	ESA1	0.997215
ISY1	RPN1	0.997214
PEX19	CCT6	0.997207
YEF3	PRP8	0.997202
ARP2	TRA1	0.997193
MSL5	YHC1	0.997187
CDC16	STU2	0.997169
TAF8	ASF1	0.997162
MRPS5	MRPL28	0.997158
YHC1	BUD31	0.997158
PRE10	NAS6	0.997151
SMD1	SYF2	0.997148
RFA2	PSF1	0.997141
APC4	PRE9	0.997141
YTM1	RPL2B	0.99714
MSH2	BUB3	0.997136
SGF11	TAF2	0.997135
SMB1	MTR3	0.997119
VAM3	SEC31	0.997115
RPS5	SNU13	0.997107
SUB2	ARX1	0.997099
RPS9A	UTP7	0.99709
RRS1	RPS6A	0.997069
RPS14A	RPL2B	0.997065
SEC20	SFB3	0.997059
HTZ1	HAT2	0.997055
RPL42A	RPS10A	0.997036
SSN3	RPO21	0.997025
MRP17	MRPL19	0.997021
NOP2	RLI1	0.99702
RSC58	SNF2	0.997013
VPS9	UBC13	0.997006
RPL38	RPS22B	0.996998
BMS1	UTP22	0.996996
MDN1	APC1	0.996994
VPS41	SEC9	0.996992
UTP11	RPS13	0.996984
PEX12	CCT8	0.996981
RPL10	CEF1	0.996977
RPS29A	RPS29B	0.996975
BMS1	DBP8	0.996956
APS2	RTC1	0.996956
RSM7	MRPL23	0.996954
PRP46	LSM6	0.996944
PEX19	CCT3	0.996941
MRPL19	MRPS5	0.996933
RPL35A	RPS11B	0.996924
UBI4	RPS3	0.996911
BET3	NUP84	0.996899
RFC4	BUD31	0.996893
YJU2	ACT1	0.996869
RPB10	TAF6	0.996868
BUB3	RRI1	0.996866
CEF1	MGE1	0.996864
GCD7	RPS27B	0.996858
SGF29	SPT15	0.996851
RPS0B	RPS0A	0.99685
SWD2	CFT1	0.99684
PRP40	MDN1	0.996838
RPL20A	RPS22A	0.996833
RPS28B	RPL40A	0.996832
PRP46	SNP1	0.996831
TEL2	GCN5	0.996821
MCD1	CDC53	0.996809
SNU66	SCY1	0.996797
CWC25	FAL1	0.996792
SMD2	PRP42	0.996791
RPS1A	RPS1B	0.996788
PTA1	SET1	0.996782
SME1	NAM8	0.996757
MSH2	SNT309	0.996754
CBF5	RRP9	0.996748
RPS5	UTP11	0.996748
SPC25	MAD2	0.996744
ARP2	ECM2	0.996744
UTP14	KRE33	0.99673
HTA1	SWR1	0.996726
RFC4	CDC40	0.996725
RPL1A	RPS11B	0.996721
LSM3	ECM2	0.996711
UBI4	RPP1B	0.996703
RPL14A	STT3	0.9967
SEC10	SNU66	0.996695
RPL23B	RPS0A	0.996688
SMD2	PRP22	0.996679
TAF13	SGF29	0.996677
UTP13	RPS8A	0.996672
PFS2	PCF11	0.996643
PUP3	NAS2	0.996635
TAF4	HTL1	0.996624
TRS33	GOS1	0.996621
MED1	MED1	0.996617
RPS0B	RPS7B	0.996613
RPL20B	RPS25A	0.996612
RPL22A	STT3	0.996591
HSH49	PRP31	0.996588
RPL21A	RPL21B	0.996574
YAF9	SDS3	0.99656
RPS16A	RPL20B	0.99654
RPS10A	RPL24A	0.996538
ARP3	BUD6	0.996536
RPT5	CCT2	0.996526
DCP1	LSM4	0.996514
CIN8	MND2	0.996502
STT3	RPS2	0.9965
RPL31A	RPS4B	0.996493
RNA14	GLC7	0.996489
RPL26A	SMT3	0.996482
MCM5	KIN28	0.996472
RPL21A	RPS22A	0.996469
RPS30B	RPL2B	0.996467
RPS25B	RPS25A	0.996465
HSH155	CCT6	0.996453
DIP2	RPS20	0.996441
PAM18	TIM9	0.99644
RPS30B	SNX3	0.99643
GET4	PRE4	0.996425
RPS30A	RPL30	0.99642
REG1	REF2	0.996409
SUP45	RPL1A	0.996393
PRP8	CCT3	0.996391
RPS6A	FUN12	0.996386
RPL1B	RPS22A	0.996382
ENP1	SNU13	0.996378
RPS28B	RPL19B	0.996373
TTI1	SWC4	0.996367
SMX2	CWC22	0.996366
HFI1	ARP4	0.996363
CEF1	MND2	0.996362
RPN13	PRE2	0.996359
RPL40B	RPL40A	0.996351
RPL28	MRP4	0.996345
RAD7	SSL2	0.996341
TAF11	RPO26	0.996337
TRS130	SEC31	0.996334
SED5	SEC31	0.996325
UFE1	SSO1	0.996324
SLD5	ORC6	0.9963
TIF34	RPL20A	0.996294
CDC45	SMD3	0.99629
TOA1	TFB5	0.99628
RPS12	WBP1	0.99628
RPL43A	RPS29B	0.996243
SSL1	ARC40	0.99624
RPS9B	RPL1A	0.996237
ORC5	SIR1	0.996236
MRPS8	RML2	0.996232
RPL17A	RPL17B	0.996231
ISY1	SRP68	0.996227
PRI2	NTC20	0.99622
HSP60	PFS2	0.996217
TAF3	TRA1	0.996198
BUD20	RPL3	0.996195
BET3	PEP12	0.996188
RPS31	RPL1A	0.996183
MDN1	RPN6	0.996176
RPL8B	RPL8A	0.996176
PAP1	PPH22	0.996176
YKT6	SEC31	0.996169
CNA1	AHA1	0.996164
PRP11	PRP8	0.996162
PMC1	SAC6	0.996161
SIN4	SSN3	0.996157
RPN13	PUP3	0.996132
SUP35	TIF35	0.996077
IRC5	MTR4	0.99607
RPS26B	RPS26A	0.996058
PRP21	BUD31	0.996058
RPS22B	RPL18A	0.996055
RRP5	PNO1	0.996034
SPT5	TAF9	0.996022
SPT5	RAD3	0.99602
RPS7A	RPL2B	0.99602
EMG1	RMP1	0.996018
MRPS9	MRPL8	0.996015
RPA43	RPC82	0.996013
NOG2	RPL36B	0.996011
UTP14	PNO1	0.996005
POL30	CCL1	0.996004
RPS14A	RPS14B	0.995988
HTZ1	PSF1	0.995986
MSH2	KIN28	0.995986
SNU66	ECM2	0.99597
RPC31	RPO26	0.995967
CDC42	HSP82	0.995965
ORC1	HHT2	0.995949
SMD1	NAM8	0.995946
TOA1	SPT3	0.995946
NUF2	SAP190	0.995946
HSH49	LSM4	0.995945
STO1	RPS9B	0.995938
POL30	DPB2	0.995933
RPL1A	RPS8B	0.995922
RPS5	UTP14	0.995922
TAF8	TRA1	0.995913
EMG1	RPS6B	0.995902
RFC4	PRP2	0.995892
LSM8	CCT4	0.995877
ORC5	PSF2	0.995876
RPP1A	RPS23A	0.995872
MRPS9	RSM25	0.995869
RPS7B	STT3	0.995868
RPL12B	RPS22A	0.995857
YAF9	SAS3	0.995856
RPT2	SMT3	0.995847
POP2	LSM5	0.995835
GCD2	RPS14B	0.995834
PRP46	RDS3	0.995822
UBC12	PRP46	0.99582
SNU66	RDS3	0.995797
RPT5	SNU66	0.99579
RPT5	PRP46	0.995785
APS2	GOS1	0.995782
SPT5	RPC53	0.995775
SFH1	TAF14	0.995769
SRB8	TFB3	0.995766
YJU2	RPT5	0.995764
RPL6A	RPS26A	0.995762
NOP14	RPF1	0.995758
MRPL23	RSM24	0.995744
PRP40	PRP8	0.99574
CFT1	RPT6	0.995738
RAD52	MCM3	0.995734
RPL15A	PRP46	0.995733
PEX10	CCT8	0.995733
RPS9B	RDS3	0.995719
RPS31	PRI1	0.995706
SSN8	SRB4	0.995698
UTP4	PRP8	0.995691
ISY1	SMX2	0.995674
BUD31	PRP31	0.995673
FIP1	SWD3	0.995667
SNU66	RPC40	0.995649
RPS9A	RPL24A	0.995649
MRPS5	RML2	0.995634
RPL43A	RPS13	0.995631
APC1	CCT7	0.995611
LSM6	SLH1	0.995609
SNT309	RAD50	0.995606
PRP46	TIF4632	0.995603
NUP84	NPR2	0.995586
MGE1	TIM54	0.995584
GUK1	UBX3	0.995576
RPB8	SSL2	0.995574
RPS4A	BMS1	0.995571
NUG1	NUP57	0.995559
SYC1	SDS22	0.995552
RPT1	ORC2	0.995546
RPL39	RPS22A	0.995545
DAM1	MAD2	0.995539
RSC6	SWI3	0.995539
RPS30A	RPL3	0.995537
HHT2	SPT15	0.995523
CEF1	HSP82	0.995512
RPS0B	RPS9B	0.995508
UTP11	PNO1	0.995488
HAS1	BMS1	0.995488
TAF7	SSL2	0.995485
SNU66	POL3	0.995479
YPT1	BET4	0.995472
SRP68	RPL28	0.995464
RPS4A	SUP35	0.995451
APM4	YPT1	0.99545
TAP42	PTA1	0.995447
RPL18B	RPS13	0.995435
PRP43	RPF1	0.995418
ECM16	SSF1	0.995418
TAF8	RPB10	0.995407
NUF2	RRI1	0.995407
VPS25	PRP19	0.995404
RPL43A	RPS14A	0.995388
RPS14A	RPL23B	0.995385
RPL18A	RPG1	0.995382
ORC3	MCM10	0.995382
DIP2	SSF1	0.995367
SYC1	CCT4	0.995362
SUP45	DIB1	0.995336
RSC3	SWI3	0.995331
RPL10	RPP2B	0.995326
EMG1	RPL13A	0.995326
MCM16	IPL1	0.995326
ERB1	SMB1	0.995324
SUP45	RPP1A	0.995312
TOR1	NUP145	0.995297
RPB10	KIN28	0.995288
RPS5	RPL18B	0.995275
RPS2	RSM25	0.995262
RPL8B	CBC2	0.995251
RPL25	RPS24A	0.99525
TFC1	RPB8	0.995249
RPL42A	RPS14A	0.995228
GSP1	NUP1	0.995214
UBA2	TEL1	0.995198
RPP1B	RPS26A	0.995189
RPS21A	TEF1	0.995186
PRP21	LSM5	0.995177
HSP82	SIR2	0.995175
MRP2	MRP13	0.995161
RFC2	RPT5	0.995151
CEF1	APC5	0.99515
CEF1	EPL1	0.99514
RCL1	ENP2	0.995139
RPS6B	CBC2	0.995116
PAP1	IPL1	0.995112
RPS15	TSR1	0.995111
RPS31	CDC48	0.995107
APC2	BUB1	0.995092
RLP24	RPL12B	0.995087
CCT6	PEX10	0.995081
RPS13	RPL12A	0.995071
PRP19	LSM6	0.995069
RPP2A	UTP22	0.995067
BDF1	SYF1	0.995062
PRP5	LEA1	0.995055
RPL24A	RPS25A	0.995052
PFS2	BUD31	0.995043
MND2	MAD2	0.995029
RPL6A	RPS11B	0.995028
RPS6B	NMD2	0.995008
IMP3	PRP6	0.995008
RPS9A	NOP14	0.995007
TFA1	TAF9	0.995004
PET123	MRP13	0.994999
RPS6B	PAB1	0.994974
CWC2	LSM4	0.994972
RSM26	RSM27	0.99497
TOA2	TAF9	0.994958
RPA49	RPT5	0.99494
MRPS12	PET123	0.994927
TAF1	SPT7	0.994927
RFC4	FAL1	0.994924
MRPL4	MRP4	0.994913
RSC8	SWI3	0.994909
SWC3	TRA1	0.994878
NOP15	SSF1	0.994864
SEC31	SEA4	0.994861
RPS22B	RPL28	0.994853
RPS7A	UTP6	0.994851
MOT1	RFA1	0.994837
RPL19A	BUD20	0.994814
RPL11B	RPG1	0.994806
PRP4	SSD1	0.99479
CEF1	PRP31	0.994787
APC2	BUB3	0.994763
HRT1	RSP5	0.994761
ESP1	BUB1	0.994737
SYF2	PRP8	0.994736
SSN8	RPB8	0.994714
RPL13B	RPP2B	0.994705
BOS1	SEC23	0.994702
TAF9	SWC4	0.994694
RPS4A	RPP1B	0.994681
RPS2	OST1	0.994677
RTC1	NUP145	0.994677
RPS6B	RPL1A	0.994668
MED8	SSN2	0.994665
SNU66	PRP46	0.994661
RPP0	UTP4	0.994658
CWC15	SYF1	0.994657
RVB2	ADA2	0.994643
MCM6	HHT1	0.994638
DOA1	USA1	0.994627
RRP36	RPS13	0.994625
SUI2	RPS31	0.994618
RPL31B	RPL31A	0.99461
RPP1A	RPS11B	0.994587
TOA2	TAF8	0.994578
SNF5	RPN9	0.994572
RPS6B	VPS29	0.994566
JHD1	SPT16	0.994564
RPL19B	RAD6	0.994564
SSO1	TLG1	0.994544
RPL35B	RPL35A	0.994532
HRD3	RPL24B	0.994529
CEF1	YTH1	0.994526
CDH1	SPT4	0.994497
TAF3	SGF11	0.994494
TCP1	RPN1	0.994484
VPS24	BRO1	0.994475
NUP84	GRH1	0.994467
RPL27B	RPL27A	0.994448
RPL6A	RPS29B	0.994436
SGF29	HTB1	0.994429
RPS9A	RPL12A	0.994425
EMG1	SMD1	0.994417
YSF3	PRP9	0.994415
NTO1	HTB1	0.994404
RPA12	TFB4	0.994403
GUK1	RDI1	0.9944
TAF8	SWC4	0.994383
CDC45	SSF1	0.994383
DPB2	SYF2	0.994381
CDC28	CTK3	0.994368
TIM23	RPT6	0.994367
HST1	RXT3	0.994362
TOM22	TIM22	0.994357
SSN8	SRB2	0.994351
RPS16A	RPS16B	0.994342
MRPS18	MRPL9	0.994311
NOC2	YTM1	0.994311
CSE2	DST1	0.994311
CEF1	PTI1	0.994305
HSH155	PRP46	0.994282
RPL24A	RPL24B	0.994278
RPS13	SBH2	0.99423
TOM7	TIM50	0.994197
VAM3	VPS3	0.994173
YML6	MRPS28	0.994167
NRD1	KAR2	0.994147
TAH1	ARP4	0.994128
RPS12	RPL24A	0.994128
RAD3	MED6	0.994113
RPS10A	RPL1A	0.994101
AME1	MTW1	0.994094
RPL9B	RPS21B	0.994089
MRT4	RLP7	0.994089
BUB3	SRP68	0.994086
RPL34A	RPL22B	0.994081
CEF1	RPS27B	0.994079
DID4	VPS27	0.994074
POL1	KIN28	0.994058
SUP45	RPP2A	0.994033
TAF8	SPT3	0.994028
SNF5	INO80	0.994026
RPS30A	RPL24B	0.994022
TIF11	RPL34B	0.994017
GCD7	RPS25A	0.994009
NUP159	NUP192	0.993997
TIF35	RPS8B	0.993994
PFS2	CDC53	0.993956
SIF2	UFD2	0.993946
SUA7	RPC53	0.993944
TAF8	TAF3	0.993935
SNU114	SNU56	0.99393
ASH1	HOS2	0.993909
RPL15A	RPS18A	0.993909
TIF35	RPS17B	0.993894
RPA49	RRP6	0.993886
BDF1	SPT16	0.993866
HHO1	HTB1	0.993853
NUP85	NUP170	0.993827
SPT5	SUA7	0.993811
CDC40	CCT8	0.99381
INO80	TRA1	0.993808
SEC17	YPT1	0.993803
CDC16	RPP0	0.993802
RPL23B	RPS2	0.993797
BUD31	LSM2	0.993779
BUD20	RRS1	0.993779
MRPS12	MRP1	0.99375
POB3	MCM3	0.993746
CDC48	RPL30	0.993729
SNT1	HTA2	0.993727
TIM10	TIM44	0.993714
SLD5	SPT16	0.993711
PRP6	RPR2	0.993711
YSF3	BRR2	0.993704
SSN8	MED1	0.993696
CMK1	AHA1	0.993686
RPL15A	RPL15B	0.993673
HTA2	DST1	0.993643
SEC13	CEF1	0.993633
SSN8	RPO21	0.993625
RPS10A	SUI3	0.993611
VTI1	SEC24	0.993596
RPL40B	TIF35	0.993595
SMD2	CWC2	0.993576
NUF2	PTI1	0.993573
CTF13	UBC11	0.993572
SNU23	PRP28	0.99357
ARC19	TRA1	0.993552
RPS7B	FAL1	0.993542
GUK1	SSA4	0.993533
RPF2	IPI1	0.993527
NNR1	SMB1	0.993527
BDP1	RPC19	0.993499
PRP3	NAM8	0.993488
APC11	NUP57	0.99348
ORC4	HTB1	0.993473
APL1	MTC5	0.993471
SYC1	PCF11	0.993463
ECM16	UTP7	0.99346
RPL25	PUF6	0.993454
RPS7B	ENP1	0.993449
RPA135	RPC11	0.993443
RPT6	UBC4	0.993401
YHC1	CDC40	0.993391
SSL1	RPC10	0.99338
HHF2	UBC13	0.993365
RPS7A	RPL40A	0.993364
ORC3	CLB5	0.993347
MCM4	RPO26	0.993345
LSM7	ECM2	0.993337
RPL17A	UBC7	0.993332
LSM8	NUF2	0.993326
GTR1	GLO3	0.993319
SRP68	RPL1B	0.993319
POL30	STP22	0.993309
HIR2	ORC2	0.993283
RFC2	RAD1	0.9932
CDC53	RPN1	0.993197
ARF2	ERD2	0.993196
FCP1	RAD3	0.993186
RPL7B	VPS29	0.993165
YPT7	YPT1	0.993143
NOG1	CIC1	0.993142
RTS1	CFT1	0.993133
RPL6A	RPS12	0.99311
APC9	CDH1	0.993104
GET1	RPN12	0.993101
SYC1	CLP1	0.993089
LSM7	PRP46	0.993084
PNO1	RPS22A	0.993074
RPS0B	RPS9A	0.993068
SGT1	SME1	0.993056
PRI2	PEX6	0.993049
PRI2	PSF3	0.993041
RPL1A	RPS26A	0.993039
TPM2	ARP1	0.993033
RPS3	NSA2	0.993019
RPS4A	SRP68	0.993017
FUN12	RPS24A	0.993016
TIF6	CIC1	0.99301
RPL43B	NSA2	0.992997
RPS30B	VPS29	0.992994
PEX19	CCT2	0.992992
RPS10A	RPL35A	0.992977
ACT1	CTK2	0.992967
HAS1	IMP3	0.992961
POB3	MCM4	0.99293
BET5	YPT31	0.992911
RPL6A	RPS7A	0.992908
CTK1	CLB6	0.992865
PRP19	CUL3	0.992835
PEX11	CCT2	0.992832
SUP45	RPL29	0.992826
RPT4	DYN2	0.992825
SSN8	RET1	0.992811
TFA1	BRF1	0.99281
RPS16B	SRP14	0.992785
SMX3	SYF2	0.99276
PHO23	HST1	0.992751
TEF1	RPL28	0.99275
RPS13	ENP2	0.992748
SME1	AAR2	0.99274
RPS4A	FUN12	0.992736
SPT5	SRB2	0.992736
RPS17B	RPL34B	0.992728
BUD31	GAR1	0.992721
VTI1	ERV25	0.992692
RPS7B	SPB4	0.992691
PRP42	SMD1	0.992676
SNC1	TRS33	0.992643
NUP100	SEC23	0.992639
TRS33	SEC23	0.992631
RPS6A	RPL39	0.992618
VAM3	SEC23	0.992616
RPS16B	RPP1B	0.992594
CEF1	POL1	0.992587
TFA1	RPB8	0.992584
RPS23A	RPL40A	0.992564
MED1	SSN2	0.992564
RPL42A	RPL42B	0.992552
CFT2	SDS22	0.99255
RCL1	NOC4	0.992547
HSH155	CCT3	0.992543
ARP3	SRV2	0.992537
CEF1	MCM7	0.992536
RET3	GCD11	0.992534
MCM5	MSH2	0.99252
RPL40B	RPN11	0.992514
SRV2	KAR2	0.992507
UTP11	KRE33	0.992498
SEC21	DDL1	0.992498
PRI2	PEX11	0.99248
POL2	RPC40	0.992476
RPL20A	TIF11	0.992458
STU2	SPC105	0.992458
PRP19	SNU13	0.992449
YAF9	HMT1	0.992436
SNU114	KAR2	0.992429
RPS4A	RPS4B	0.992425
DBP6	NOG1	0.992376
RPS6B	RPP1B	0.992348
PRP19	RFC3	0.992346
RPL38	MAK21	0.992311
MSL5	NOP58	0.99231
SWP1	RPS12	0.992309
SSN3	SRB4	0.9923
CEF1	POL12	0.992293
LSM2	NOT3	0.992291
ARP9	SNF5	0.992282
RAD14	SEM1	0.99228
UTP15	UTP22	0.99228
TAF2	RAD3	0.992271
PRE7	NAS6	0.99227
RPS0B	RPP1A	0.992261
SSS1	RPS0A	0.992258
PWP2	PRP8	0.992251
HTL1	SNF6	0.992249
RPL20A	RPS17B	0.992248
RFC4	BUD13	0.992246
ASC1	RPL20A	0.992235
PAP1	CLP1	0.992222
VPS16	SEC17	0.992214
RPS21A	NAM7	0.99221
CFT1	SMD1	0.992198
VAM3	SEC24	0.992198
RPS1B	RPL35B	0.992188
EAF7	INO80	0.99218
SMD3	CHK1	0.992159
SEC22	TLG1	0.992159
SPB1	RPL35B	0.992155
MRPS18	IMG1	0.992144
RPS5	SNU23	0.992143
RPS19B	ENP1	0.992119
EAF7	TAF6	0.992106
RAD27	RNA14	0.992101
RPT2	RAD23	0.992089
SNU13	ECM2	0.992068
PRP46	ARP2	0.992061
HCR1	RPL5	0.992061
HTL1	TAF1	0.992058
CEF1	CDC6	0.992055
RPS7B	RPS0A	0.992036
SLY1	TLG1	0.992032
USA1	UBC7	0.992026
RPL40B	RPS16B	0.992012
YJU2	NRD1	0.991967
MDN1	BMS1	0.99196
UTP21	RPS6B	0.991898
RPL24A	RPS22A	0.991891
NRD1	SCC2	0.991874
BUD20	NSA1	0.991868
SOF1	RPS7A	0.99186
POL32	SYF1	0.991859
RPS27B	RPL40A	0.991858
RPS1B	RPL3	0.991857
NOP56	HAS1	0.991853
ENP1	UTP8	0.991852
RPS6B	RCL1	0.991837
SPT5	BRF1	0.99182
CTF19	MCM16	0.991816
RPL17A	UBI4	0.991791
RPS28A	RPL40A	0.991789
RPC34	DST1	0.99178
SSA4	CDC14	0.991776
HSH49	PRP8	0.991769
SEC16	SAR1	0.991767
SEC8	FUN12	0.991733
RPL18B	RPS11B	0.991731
REG1	CFT1	0.991721
RPS19B	RPS19A	0.99172
SEC13	NUP170	0.991707
TAF13	BRF1	0.991698
POL31	UBI4	0.991661
DRS1	DBP6	0.991655
RPL18A	TIF4632	0.991644
NUP84	NIC96	0.991635
SRP54	RRP43	0.991632
GET4	SCL1	0.991627
RPS29B	RPL2B	0.991609
PRP19	SNU23	0.991602
VAM3	ERP1	0.991601
NOP14	CIC1	0.991599
VPS4	MVB12	0.991597
MRPS9	PET123	0.991591
GCS1	RET2	0.991591
RPS0B	BMS1	0.991579
PRI2	CEF1	0.991577
ROK1	RPS4B	0.991565
RPS30A	RPL36A	0.991556
DHH1	LSM5	0.991552
ESA1	HOS2	0.991538
RPB10	RPA14	0.991528
TIF35	RPL23A	0.991516
SNF5	HTA2	0.991506
LSM2	POP6	0.991479
TRF5	RRP45	0.991472
HSP82	ACT1	0.991468
UBI4	RPL9A	0.991458
PRE8	REV1	0.991434
TRS23	GDI1	0.991425
BET3	YPT53	0.991423
SNU66	CWC2	0.991398
NRD1	PRP11	0.991393
MRPL3	MRPS16	0.991379
IMG1	RSM18	0.991371
RPS0A	RPL40A	0.991367
IML1	SEC23	0.991347
RPP1A	RPS8B	0.991345
RSM26	MRP2	0.991338
CDC23	NDC80	0.991338
RVB2	SPT7	0.991334
RNA1	SMD1	0.991325
RPL22A	RPL22B	0.991306
SPT5	RPO31	0.991305
ENP1	SUP35	0.991305
CDC27	NDC80	0.9913
SWI4	SDS3	0.991276
TPM2	CAP2	0.991276
CWC24	MOT1	0.991272
SUP45	RPL2B	0.99125
POL31	MSH2	0.991237
SME1	RPN1	0.991232
CLF1	SNP1	0.991227
ENP2	IMP3	0.991224
RVB2	NHP10	0.991214
MAK21	RPL12B	0.991214
HDA1	MBP1	0.991202
SEC17	SEC24	0.9912
PRP43	UTP18	0.991182
TAF14	ARP4	0.991153
MRPL4	MRPS28	0.991128
ORC3	CSM3	0.991126
HSP82	FAL1	0.991126
SEC21	CHC1	0.991124
CLB4	MCM10	0.991121
LAS1	YTM1	0.991117
UBC9	GLE1	0.991117
TIF35	RPL32	0.99111
RPL6B	FUN12	0.991085
MRPS28	RPS2	0.991083
RPN5	RAD2	0.991077
NAM9	RSM19	0.991076
RPS1B	RPL39	0.991071
YTM1	NOG1	0.991069
RPS5	SAS10	0.991063
PET123	MRPS28	0.991062
RPS1A	VPS9	0.991053
PNO1	CKB1	0.991024
RPS27A	RPL1B	0.99102
RPS6A	RPL14B	0.991013
SMD2	RFC3	0.990962
DSS1	PRP9	0.990958
VAM3	SNC2	0.990955
RPP0	RPS22B	0.990953
RFA2	SUA7	0.99095
RPN5	SMC2	0.990945
UTP15	LSM2	0.990941
RPS30A	RPL12B	0.990937
SNF5	SWR1	0.990918
UTP21	RPS11A	0.990901
ASK1	CTF3	0.990881
UBC7	RPL23A	0.990872
EAF6	TAF5	0.990868
UFD1	UBC4	0.990851
LSM7	HSH49	0.990845
RSM24	RPS2	0.990839
RPS7B	RPS11B	0.990814
CUS1	LSM7	0.990808
RPS27A	RPL15A	0.990778
NOC2	NMD3	0.990762
SWI1	ARP7	0.99076
MED4	RPB4	0.990757
TIM18	TIM17	0.990756
RPS29A	RPL2B	0.990747
CDC40	PRP6	0.990746
VPS41	MON1	0.990745
NHP2	PRP43	0.990745
CLB2	IPL1	0.990739
YML6	MRPS5	0.990733
TRS20	USO1	0.990714
RPS1B	FCF1	0.99071
PRP19	PRP6	0.990707
PRP16	SEC18	0.990688
RPT4	BLM10	0.99068
UTP13	YTM1	0.990643
RPS5	SUI3	0.990638
RPL30	RPS8A	0.990637
RPL40B	NUP84	0.990621
RPS5	NOC4	0.990608
TAF12	RPC10	0.990605
RPL25	NOP4	0.990595
SEC13	NSP1	0.990583
RSC58	SNF12	0.990575
RPS8B	RPL40A	0.990568
CTF4	HTB1	0.990558
TAF1	RPB4	0.990554
RPS5	RPP1B	0.990546
APL5	MTC5	0.990531
MRP2	RML2	0.990499
RPL36B	CBC2	0.990495
AVO1	NPR2	0.990495
BUD31	PRP9	0.990475
RPL18B	RPS23A	0.990474
RPB8	TFB4	0.990447
TAF10	ARP4	0.990444
PEX13	CCT6	0.990388
SEC23	BET1	0.990369
RET1	TFB5	0.990365
MRPL23	MRP4	0.990358
TFA1	HTB1	0.990344
RPS10A	RPL19B	0.990343
SGF11	MPH1	0.990342
RPL31B	SSS1	0.990341
RPS31	RPP2A	0.990328
RPB5	BRF1	0.990328
RFC4	SRP68	0.990324
NSA2	RPL39	0.990319
PEP5	SNC1	0.990295
NNF1	SPC24	0.990286
NPL6	SWP82	0.990277
PRP3	TIF4631	0.990245
CDC73	RPB10	0.990242
RPS19B	TIF35	0.990238
CEF1	SDS22	0.990209
RPS31	GSP2	0.990202
SNT309	BMH2	0.990187
RPL15A	RPS6A	0.990183
ASH1	CEF1	0.990155
DID2	VPS28	0.990149
ORC5	MRC1	0.990127
TFA1	FCP1	0.990121
RSE1	CWC15	0.990091
RDS3	SSD1	0.990042
TAF14	VPS72	0.990039
YTM1	RNA1	0.990036
RPC25	RPA14	0.990018
RPL25	NMD3	0.990007
SKI8	RRP4	0.989993
RRP40	ARP2	0.989978
MCM6	SPT16	0.989962
PRP46	PWP2	0.989939
RPS13	OST1	0.989899
LEA1	PRP28	0.989891
BUD20	SSF1	0.989876
SNU13	MSL1	0.989871
SSO1	SEC24	0.989868
RPL1A	RPS13	0.989859
RPP2A	RPS6A	0.989844
RPL2A	NMD3	0.989834
RPB11	SSN2	0.989828
TOA1	TAF10	0.989819
ECM16	UTP10	0.989813
STO1	RPS10A	0.989797
UBC8	RPL24B	0.989774
RPL43A	OST1	0.989763
CCT5	BRR2	0.989746
PEX13	RFA2	0.989746
TOR1	RPL5	0.989743
NRD1	PRP22	0.989724
RFC2	RAD30	0.989712
CEF1	RPO26	0.989709
YSF3	PRP6	0.989695
STO1	TIF35	0.989665
PRP19	LUC7	0.989663
LSM3	BUD31	0.989657
RPL5	RPS16B	0.98965
PET123	RSM23	0.989644
SRP54	RPN1	0.98964
TFG2	SRB2	0.989627
CEF1	ARP5	0.989627
TAF6	SPT16	0.989599
RPL13B	FUN12	0.989596
RPS30B	UBC4	0.989593
ACT1	ACT1	0.989592
RPP1A	RPP1B	0.989585
SAR1	SNC1	0.989558
TOA1	SGF11	0.989556
YSH1	SYC1	0.989556
DRS1	NOC2	0.989551
PRP21	BRR2	0.989539
MRPL10	MRPS5	0.989538
TFA1	TAF5	0.989521
BIR1	MTW1	0.989519
RFC5	SNT309	0.98951
RPS1B	RPL4B	0.989502
MRP1	RML2	0.9895
SKP1	DOC1	0.989498
POL30	RPB7	0.989495
OKP1	MAD2	0.989488
RCO1	TAF9	0.989471
RFA2	RAD2	0.989456
RPN6	NAS2	0.989453
UBI4	HTB1	0.989449
SPC24	CHL4	0.989434
TMA22	RPP1A	0.989417
ORC5	NDC80	0.989406
POL2	RAD1	0.989385
TFB4	ACT1	0.989348
PRP40	HSH49	0.989345
FAL1	SMX2	0.989325
TAF3	SGF29	0.989324
POL31	PEX13	0.98932
MUD1	SPP381	0.989315
RPS8B	RPS8A	0.989311
RPL23B	RPS14B	0.989311
RPL3	RSA4	0.989308
RPS12	TIF4632	0.989297
MED7	RPO26	0.989291
KRE33	RPS14B	0.989286
RPS0B	RPS7A	0.989282
MRPS12	RML2	0.98927
SNU114	SEC8	0.989252
NOP14	NMD3	0.989221
RPL42A	RPS13	0.989203
NGG1	INO80	0.989199
RPL38	RPS23B	0.989197
RAD1	TFB4	0.989196
RPL42A	RPS27B	0.98919
RVB2	TAF10	0.989189
DIS3	CDC23	0.989181
MRPS9	MRPL4	0.989169
RPL22A	NSA2	0.989166
BET1	SEC24	0.989156
HST1	CDC48	0.989143
RPS12	STT3	0.989131
NUP133	SEC31	0.989116
UTP7	RPS8B	0.98911
MRPS17	MRP2	0.989099
BUB3	TCP1	0.98905
RSC30	STH1	0.989035
RFC5	ISY1	0.989033
SNT309	EXO70	0.989027
NMD3	NSP1	0.98902
PRP19	LSM5	0.98901
CLB2	SKP1	0.989006
UBI4	RPL18B	0.988981
RAT1	TIM21	0.988973
MRP20	MRP4	0.988972
RPL3	RPS11A	0.98897
CEF1	LRP1	0.988968
RPL30	RPS4B	0.988967
PRE10	GET1	0.988935
HTZ1	TAF1	0.988926
PAP1	SIT4	0.988926
POP2	CDC53	0.988903
POP4	RPS8B	0.988874
NIP1	RPS11B	0.988863
CEF1	REF2	0.988849
RPS4A	UTP13	0.988848
IML3	DAD4	0.988846
RPL15A	ASC1	0.988835
PRP40	RDS3	0.988821
DEP1	HST1	0.988819
SMD2	KRR1	0.988813
NOP7	RPF1	0.988771
SSN3	ROX3	0.988763
RFC2	MCM3	0.988752
RPS3	PWP2	0.988744
STU2	DSN1	0.988743
TRS33	GDI1	0.988731
ESA1	UME6	0.988678
RPS30A	RPS30B	0.988677
RRP42	IRC5	0.988671
CDC39	NDC80	0.988671
RPS29B	RPL23B	0.988668
IES3	TAF14	0.988637
RPS16A	BFR2	0.988637
DPB3	CCT8	0.988629
RAD23	RPB4	0.988609
PRP40	CWC25	0.988609
HTA1	ADA2	0.988598
RPS17B	RPL32	0.988588
RPS29B	TMA20	0.988572
TAF13	RPC34	0.988552
RSM18	MRP13	0.988548
RPC25	RPB11	0.988525
TFB4	RPC53	0.988518
NUF2	RPT5	0.988457
KRR1	RPL26B	0.988456
SPT20	RPB7	0.988441
UBI4	RPL1B	0.988437
POL30	SUA7	0.988432
NAM9	RPL28	0.988415
BDP1	RPB8	0.988414
LSM4	MSL1	0.98841
RPF2	RPL39	0.988397
RPL21B	GYP6	0.988393
RPS7B	RPS8B	0.988385
RPL28	NOP7	0.98838
RPS27A	RPL21B	0.988353
MIC60	TIM9	0.988353
SPC34	MAD2	0.988327
MRPS16	RSM27	0.988326
POL1	MCM3	0.988324
MRPS17	RSM25	0.988294
UFD4	RRI1	0.988241
BMS1	SMB1	0.988239
TAF7	RPC10	0.988211
AVO1	NMD2	0.988205
EAF7	TAF10	0.988188
RPS9A	GCD6	0.988187
DCP1	BRR2	0.988181
SYF1	CDC6	0.988161
RPS10A	RPL2B	0.988154
RPL19B	RPS24B	0.988142
RVB2	YNG2	0.988136
APC4	BUB1	0.988135
MRP17	RSM22	0.988121
YAF9	HOS2	0.98812
DIP2	RPS3	0.988104
UTP11	BRR2	0.988102
MCM5	ORC4	0.988096
MSH2	SLU7	0.988031
DIB1	MSL1	0.988028
HRD3	RPL4B	0.988002
RPS6B	MMS2	0.987995
UFO1	CDC53	0.987972
SNF12	TAF14	0.987926
RPL15A	TIF4632	0.98792
EBP2	RPL35A	0.987908
PKH1	BZZ1	0.9879
TRS31	MON1	0.987892
TFB2	RPC53	0.987874
MCM5	HHF2	0.987873
POL30	RFA2	0.987862
SSL1	RET1	0.987855
RAD1	MPH1	0.987854
RPC40	RPB4	0.987841
MRPS16	RPS2	0.987825
SYF1	SEC18	0.987805
PRE8	UBC1	0.987799
TAF10	SPT16	0.987795
RAD14	RPB7	0.987794
YJU2	PRP6	0.987791
BET3	USE1	0.987784
RPL27B	RPS26B	0.987782
SSL1	RPB5	0.987754
TOA1	SGF29	0.987714
RPS7A	RPL24A	0.987681
MRPL10	MRP1	0.987676
RSM22	MRPL9	0.987671
UTP13	RPS9A	0.987669
RLP7	NUG1	0.987653
RPS16A	RPS7B	0.987641
TAF6	RPC10	0.987638
CUS1	PRP46	0.987631
PRP4	XRN1	0.98762
TAF4	TRA1	0.98761
RPB2	MED1	0.987605
PEX12	CCT2	0.987601
RPL20B	RPS11B	0.987585
APC1	TIF35	0.987577
RPL20A	RPL20B	0.987553
STP22	VPS60	0.987547
RPL8B	RPL34A	0.987545
RPS22B	RPL5	0.987544
TEL2	PIH1	0.987527
RPL25	CIC1	0.987485
RPS9B	RPL20B	0.987478
RLI1	NUG1	0.987471
NUP84	CHC1	0.987465
MRPS9	PTH4	0.987463
RPS16A	UTP4	0.98742
MUD2	ORC4	0.987412
RPL6A	RPS27B	0.987406
PRP40	SNU114	0.987404
RPC40	CWC2	0.987397
RPL12A	RPS11B	0.987346
MRT4	NOP4	0.98734
TEF4	RPS6A	0.987335
MPS1	CDC23	0.987334
RPB11	RPC53	0.987325
SIR3	HTB1	0.98732
PRP21	RDS3	0.987304
RPS16A	NSA2	0.98727
OST3	RPL2B	0.987269
FCP1	RPC10	0.987226
RFA2	DPB3	0.987214
LST8	SEC23	0.987213
UBI4	RPL12B	0.987191
APC1	EXO70	0.987178
PAT1	SMB1	0.987163
SNF5	TAF6	0.987133
RPS7A	UTP7	0.987125
CDC73	RRP45	0.987124
LSM8	PRP46	0.987121
NUP116	CRM1	0.987112
RPP2A	TSR1	0.987067
SWD2	SDS22	0.987038
RPS28A	GCD2	0.987015
RAD6	MET30	0.987008
HSL7	SNU66	0.986988
SMX3	TIF4631	0.986988
HDA3	SNT1	0.986984
PAT1	SMD1	0.986971
RPS6B	TIF4632	0.98696
TRS20	SEH1	0.98696
CTK1	TFG2	0.986955
UTP30	RRP9	0.986954
SFT1	GOS1	0.986947
RPS9B	KRR1	0.986944
YAF9	IES1	0.986896
MOT1	RPC10	0.986896
RPB11	TAF2	0.986861
MDN1	SMB1	0.986847
RPL42A	RPS11B	0.986837
PRP2	POL12	0.986831
YAF9	YNG2	0.986822
SIN4	MED6	0.986821
LSM3	CEF1	0.98677
CDC53	RPL4B	0.986763
ARP2	CDC24	0.986761
UTP6	PRP43	0.986759
LEA1	IST3	0.986759
SNU66	CBC2	0.986757
CDC40	LSM2	0.986741
CEF1	NOT3	0.986738
SRP54	SEH1	0.9867
SWA2	SFB3	0.986695
TOR1	TSC11	0.986694
CMD1	DYN2	0.986682
RPL43B	KOG1	0.986678
CLP1	PRP6	0.986672
HHT2	EPL1	0.986656
TOM1	MMS2	0.986649
RPL30	MRP4	0.986627
RPS1A	NOP1	0.986617
TRS20	RTC1	0.9866
POL31	RPN6	0.98659
ENP1	RPS0A	0.986548
BET5	BET1	0.986528
SAR1	GOS1	0.986482
GLE1	NUP192	0.986472
BOS1	SEC13	0.986429
COP1	MSH6	0.986426
IPI3	POL12	0.986407
SED5	VAM3	0.986397
UBC13	JHD1	0.986383
RPL33B	RPL33A	0.986376
PAP2	MTR3	0.98636
RPS31	GCD2	0.986334
CWC15	SLH1	0.986332
APC1	SEC15	0.986327
RPL36A	SUP35	0.986324
GSP2	RRP46	0.986267
RPL37B	RPG1	0.986251
UBC11	RAD6	0.98625
BDP1	TAF6	0.986234
TAF3	TFG1	0.986229
CBF5	KRE33	0.9862
PFS2	CCT7	0.986198
CUS1	LSM4	0.986179
TAF8	RPO26	0.986175
HRD3	RPS26A	0.986134
BMS1	SLX9	0.986132
PRE10	RPL29	0.986096
TOP3	CSM3	0.98609
YTM1	MAK21	0.986089
SEC61	RPL24B	0.986088
PRE2	NAS6	0.986074
SFH1	SNF6	0.986064
TAF3	RPC10	0.986038
PEX13	CCT7	0.98603
UME1	HST1	0.986029
FUN12	RPL28	0.986027
RPS16A	GCD2	0.986027
RPS21A	RPS21B	0.986011
MCM7	POL12	0.985984
RAD14	SSN3	0.985978
RPS16B	RPL39	0.985933
GLE2	NDC80	0.98591
TIM12	TIM10	0.985883
CCL1	RPC10	0.985868
CAM1	RPS24A	0.985866
LEA1	PRP6	0.985838
RPB10	TRA1	0.985834
UBI4	RPS6B	0.985829
NUP100	NUP133	0.985823
SUP45	RPL36A	0.985772
CMD1	RDI1	0.985763
PTA1	YPI1	0.985762
MRP7	RSM24	0.985744
UTP15	NOC2	0.98574
RPS1A	HTZ1	0.985713
RPL43A	RPS23A	0.985705
HCR1	RPS9A	0.985698
ORC5	CWC22	0.985679
HTA1	SIZ1	0.985673
BDF1	TRA1	0.985669
SEC63	RPS11A	0.985668
MRT4	ARX1	0.985659
NUF2	IST3	0.985642
SUP45	RPL24A	0.985631
HSH155	COP1	0.985593
UTP30	RPS6B	0.98558
YCS4	FAL1	0.985545
RSM10	MRPS35	0.985528
GCD1	RPS27B	0.985525
NOC3	RPF1	0.98551
SIZ1	TEL1	0.985497
RXT2	HDA1	0.985483
DIM1	RPL29	0.985482
TAF5	HTZ1	0.985468
RPS12	GCD6	0.985448
UBI4	UFD1	0.985448
MPP10	ECM16	0.985427
DCP2	SMB1	0.985408
PRP19	LSM4	0.985403
RPS27A	RPL37B	0.985398
RPL20B	RPS9A	0.985393
SKI7	ARP2	0.985384
PRP3	SMC1	0.985382
SKI7	RRP45	0.985369
CCL1	RPO21	0.985358
BET3	VTI1	0.985352
RPL1A	RPS27B	0.985351
RPL31B	RPS1B	0.985346
RMP1	POP3	0.985341
RPP1B	RPS0A	0.985337
POL31	DNA2	0.985322
SNF2	RSC1	0.985321
NOP56	RSE1	0.985313
RPB10	PGD1	0.985312
BMS1	ROK1	0.985286
RPL26A	RPL34A	0.985281
RPN6	GCN5	0.98526
RPL13A	RPS21B	0.985253
RPS4A	RPL20B	0.985192
TAF10	SWR1	0.985188
MLH1	POL3	0.985168
YHC1	PRP6	0.98515
MRPL27	MRPS28	0.985132
RPL21B	RPS17B	0.985119
PNO1	SNU13	0.985117
CDH1	MND2	0.985091
RNA14	SSU72	0.985067
NIC96	NUP159	0.985063
MUD2	MSH2	0.985022
CDC40	LSM6	0.985018
YKT6	SEC13	0.985
CSM3	ORC6	0.984972
SPP382	ORC2	0.984957
RPS12	RPL1A	0.984956
RPL33A	VPS35	0.984948
TAF11	RPB4	0.984945
MCM4	POL3	0.984943
RPL38	NOP7	0.98493
RPS9B	RPL18B	0.984922
RPL24A	RPS11B	0.984916
RPS31	OST1	0.984911
LSM8	SNU56	0.9849
APC9	CDC20	0.984899
ERB1	PUF6	0.984885
PRP19	LSM2	0.984885
RPS28B	RPL43A	0.984876
PAP2	RRP43	0.984863
RPS4A	RPL1A	0.984843
APC1	NUF2	0.984826
RFA2	SSL2	0.98482
YPT32	RPL37B	0.984812
APS2	SED5	0.984808
PRP42	SMX2	0.984807
CKS1	TFB4	0.984783
RPS22B	RPL39	0.984777
TOF1	SLD5	0.984738
SME1	NOP1	0.984727
CHL4	MAD2	0.984723
RRP43	SRM1	0.984718
ENP1	RPS16B	0.984647
RPL43B	RPL43A	0.984628
DIS3	SKI8	0.984626
FCF1	UTP9	0.984597
RPL15B	RPS16B	0.984588
RPL1A	RPS14A	0.984565
CKB2	NOC4	0.984521
FOX2	PEX7	0.984518
SRP40	RSC1	0.984515
RRN3	RPO26	0.984515
TAF5	SPT16	0.984499
APC11	RPN12	0.984491
RPT5	SEH1	0.984463
RPS30B	RPL24A	0.984454
SMC2	MTR4	0.984453
KRE33	ROK1	0.98445
RPC40	RPB7	0.984429
PSF1	ORC2	0.984417
CFT2	RRD2	0.984369
CDC16	MPS1	0.984345
CDC42	ARC35	0.984342
TAF8	RPB7	0.984334
CDC23	CCT3	0.984312
RPS14A	RPL12A	0.984311
RTC1	SEC23	0.984299
RNA1	DHH1	0.984291
RPF2	RPL2A	0.984269
CTF13	RPL33A	0.984265
SAD1	PRP8	0.984233
UBI4	UBC9	0.984228
BET2	BET1	0.984205
ORC5	RPT4	0.984193
CEF1	TOM1	0.984192
RPS19B	RPP1A	0.984189
SWI1	RSC3	0.984172
NYV1	BET1	0.984164
RPS4A	NAN1	0.984157
DIB1	NNR1	0.984141
RPS14A	UTP7	0.984136
PRP46	PSF2	0.984133
UBC12	RNA1	0.984115
UTP14	RPS13	0.984106
CEF1	DIB1	0.984098
TFG1	SSL2	0.984095
HSH155	RVB2	0.984087
RPS28A	RPL12A	0.98408
RPS1A	UBX2	0.984072
RPS8B	RPL2B	0.984063
RPL22A	FUN12	0.98406
CWC15	PRP43	0.98406
MTR2	RPS6A	0.984055
CDC33	RPS20	0.984042
RPL20A	TIF4631	0.984033
PNO1	SAS10	0.983997
SED5	GDI1	0.983994
BET5	SEA4	0.983976
TIM8	CEF1	0.983954
RPL18B	RPS25A	0.983927
LTV1	RPL31B	0.983898
VPS25	IST1	0.983851
RPS5	RPL40A	0.983846
RPS28B	RPL24A	0.983837
DIB1	POP3	0.983831
BUB3	SYF2	0.983829
NOP58	UTP8	0.983802
TFB4	LAS17	0.983797
HAT1	HTA1	0.983793
CLF1	LSM5	0.983788
UTP30	ENP1	0.983787
ARF3	SEC31	0.983769
KRR1	UTP8	0.983749
CEF1	RDS3	0.983741
MED8	RPC10	0.983725
UBI4	RPL24A	0.983712
UTP13	SSF1	0.983705
SOF1	RPS1A	0.983703
CAF16	CDC39	0.983689
MDN1	NOP7	0.983684
UBC11	CDC23	0.98368
UTP13	RPS12	0.983679
UBC1	NSP1	0.983664
SUI2	RPL23A	0.983609
MVP1	SMX2	0.983595
MEX67	SMX2	0.983593
VPS28	VPS60	0.983582
RPL2B	RPS14B	0.983537
UPF3	CWC22	0.98352
RPS2	RPG1	0.983495
HSH49	ECM2	0.983492
RPS7A	RPL12A	0.983488
RPL42A	RPS0A	0.983482
POL30	RAD10	0.983465
PRP46	LSM4	0.98346
ESA1	ARP2	0.983447
RSM10	RPL28	0.983434
STU2	CCT4	0.983427
UBI4	PRI1	0.9834
MRPS9	MRPS35	0.983378
RPL12A	RPS23A	0.983375
TAF13	SPT3	0.983358
BUB3	SYC1	0.98334
RPS21A	RPL42A	0.98333
MRPL19	MRPS28	0.983317
CCT5	SMD1	0.98331
RPB2	SRB5	0.983297
VTI1	PEP5	0.983281
NUP116	NIC96	0.983279
MUD1	LSM4	0.983276
RAD1	MCM2	0.983246
RPA49	RPB8	0.983243
SAR1	TRS65	0.98324
RPL18B	RPS14A	0.983239
TOF1	MCM4	0.983204
RPL6B	NUG1	0.983142
POL31	RAD18	0.983125
RPL7A	RPS21B	0.983108
RPL35A	NOP7	0.983106
RDS3	DCP1	0.983103
TAF11	RPB10	0.983101
NOP58	RPS18A	0.983082
RPL26A	MSL1	0.983079
UBI4	RPS29B	0.983065
HTZ1	GCN5	0.983053
RPS10A	RPL23B	0.983018
MRPS12	RPS2	0.983015
MCM3	HHF1	0.983014
CEF1	MCM2	0.982983
RPL3	RPS18A	0.982958
SAM37	TIM50	0.982953
MEX67	MSN5	0.982928
ASC1	OST1	0.982911
RPS5	FCF1	0.982893
RPS6A	NOP14	0.982853
RPL18B	YTM1	0.982816
TTI1	TAF5	0.982812
TFA1	RPC25	0.982808
RFC2	PRI2	0.982803
SUA7	RPA14	0.982778
KRE33	RPS8B	0.982775
BUD21	NOP1	0.982772
SUS1	UFD2	0.982752
LEA1	NAM8	0.982748
CLF1	CDC53	0.982747
RPS14A	RPL24A	0.982741
STT3	RPL30	0.982739
RSM19	RML2	0.982735
POL32	PEX12	0.982722
DIB1	XRN1	0.982715
RPS11A	SNU13	0.982702
THP1	RPB4	0.982698
CAM1	RPS4B	0.982693
HST1	CPR1	0.982693
PUP3	NAS6	0.982685
RPS16A	RIO2	0.982668
CDC28	CTF4	0.982622
HCR1	RPS12	0.982594
ROK1	UTP9	0.982542
RPT1	MSH2	0.982523
UTP4	RPS4B	0.982503
RPS28A	TIF4631	0.982462
RPS17A	RPL24B	0.982459
LSM7	RCL1	0.982453
SPO20	SEC24	0.982428
RRP6	SRM1	0.982422
UTP15	RRP3	0.982357
RPL34A	RPL42B	0.982298
SIR2	MCM3	0.982297
SUI2	PRT1	0.982271
CEF1	SEM1	0.982265
RPL40A	RPS14B	0.982249
RPS0B	KRR1	0.982226
MTR3	CCT2	0.982217
GAL11	SUA7	0.982205
MCM4	MAD2	0.982195
RPL6A	RPS19B	0.982188
BUD31	PRP3	0.982179
EBP2	RPS18B	0.982151
NOG1	RPF1	0.982142
BET3	APL3	0.982113
MRPS12	RPL28	0.982108
TAF9	RPO21	0.982061
CEF1	VPS72	0.98203
DOA1	UBC13	0.981979
TOA2	TFG1	0.981957
AFG2	CDC23	0.98193
MRPL17	RSM18	0.981924
KIN28	CEG1	0.981903
TAF10	EPL1	0.981898
CEF1	VAM3	0.981859
GSP1	RRP6	0.98184
GSP2	CDC40	0.981839
SUP45	UTP22	0.981828
SNU66	MSL1	0.981826
VRP1	TRA1	0.981813
PAM18	TCP1	0.981786
THO2	TIF4631	0.981768
SUP45	RPL6B	0.981739
MCM6	MAD2	0.981703
MRP17	YML6	0.981659
RPL23B	RPS23A	0.981637
PRP21	SMX3	0.981628
MDN1	NOP2	0.981614
TIF34	RPS26A	0.981608
RPS15	RPL1A	0.981605
TAF13	RPB10	0.981599
RIX7	BUD20	0.981586
CPR1	RPS23A	0.981553
PEX14	CCT8	0.981541
SAP30	HOS2	0.981526
SPT15	TRA1	0.981508
TAF7	RPC53	0.981483
RTT102	SNF6	0.981478
RPL3	RPS4B	0.98146
ERB1	MAK21	0.981456
RPN7	CSN9	0.981448
YJU2	RSE1	0.981444
RPL36A	RPS6A	0.981442
RLP24	NOP7	0.981434
MSH2	CCT7	0.98143
SPP381	CEF1	0.98142
APC1	RPN11	0.981379
YKT6	SFB2	0.981344
DDL1	SWA2	0.981341
RPL25	RPS4B	0.981262
[truncated: 148,854 more rows]
