# Supplementary material for: Efficient link prediction in the protein–protein interaction network using topological information in a generative adversarial network machine learning model
Source: BMC Bioinformatics. 2022 Feb 19;23:78. doi: 10.1186/s12859-022-04598-x (PMC8858570; doi:10.1186/s12859-022-04598-x)
Supplement: Supplementary file 5 — Additional file 5: Dataset S3. Prediction results for Mus musculus. Unvalidated mouse PPI predictions of the cGAN model, which was trained to predict the N100 connectivity from the N90 level, then was used to produce new predictions (~ N110) from the N100 level. See the Implementation section for more details. STRING protein identifiers are mapped to preferred gene names according to information in the STRING database. [file 12859_2022_4598_MOESM5_ESM.xlsx]

## Sheet: ppi_pred_suppl_dataset_3_mouse
#Please note, that further validation should be undertaken before the practical use of these predictions.
Sources	Targets	Score
1700029P11Rik	Ndufs1	0.999997
Cdc40	Lsm2	0.999997
Polr1c	Gtf2e1	0.999996
Rpl39l	Tbl3	0.999992
Cwc15	Lsm5	0.99999
Cpsf4	Gm5145	0.99999
Atr	Xrcc3	0.999989
Ruvbl1	Taf10	0.999989
Mrps12	Mrps23	0.999988
Rpl4	Lars	0.999988
mt-Nd1	Ndufs7	0.999987
Haus7	Tuba1a	0.999986
Rpl27	Fau	0.999986
Psmb9	Psmb6	0.999985
Rbm8	Etf1	0.999984
Cdc20	Cdk2	0.999981
Lsm8	Srrm2	0.999981
Aurkaip1	Mrpl52	0.999981
Ncbp1	Pcf11	0.999978
Mrpl55	Mrpl57	0.999977
Cdc16	Zwint	0.999977
Rpl10a	Tbl3	0.999977
Aurkaip1	Mrpl28	0.999977
Isy1	Lsm5	0.999976
Rpl31	Lars	0.99997
Pcna	Pcna-ps2	0.99997
Rps19	Rps18	0.999966
Gnb1	Gnb3	0.999962
Mrpl39	Mrps25	0.999961
Orc5	Rpa1	0.99996
Psmc3	Psmc6	0.999958
Atr	Orc4	0.999958
Taf12	Gtf2f2	0.999957
Dbf4	Cdt1	0.999957
Casc5	Pttg1	0.999956
Psmb9	Psmb7	0.999955
Rpl11	Rps28	0.999955
1700029P11Rik	mt-Nd6	0.999954
Cenpj	Ckap5	0.999954
Exo1	Bard1	0.999954
Rpl37	Wdr61	0.999951
Ptcd3	Mrpl22	0.99995
Psmb3	Psmb5	0.999948
Psma8	Psma6	0.999945
Rpl6	Rpl37a	0.999943
Rad51b	Hus1	0.999943
Ints3	Ints5	0.99994
Snrnp200	Snrpe	0.999939
Lsm6	Snrnp200	0.999939
Psma5	Psma3	0.999938
Aff4	Polr2h	0.999937
Eif3d	Rps14	0.999935
Rps7	Rps27a	0.999934
Ubxn6	Rbx1	0.999931
Psma7	Psma6	0.999928
Rpl10l	Rpl22	0.999925
Usp8	Hip1r	0.999924
Usp39	Gm5145	0.999924
Snrpa	Snrpf	0.999924
Dhx15	Prpf40a	0.999924
Psmb10	Psmb6	0.999923
Psmb6	Psmb8	0.999923
Snrpd2	Ncbp2	0.99992
Gnb1	Gnb5	0.99992
Rpl7	Gm5093	0.99992
Psma8	Psmb6	0.999917
Prpf8	Phf5a	0.999916
Snrnp70	Lsm2	0.999916
Sart1	Lsm5	0.999913
Epn1	Itsn1	0.999913
Syf2	Snrpa1	0.999913
Dhx38	Sf3b2	0.999912
Rps27a	Rps18	0.999908
Mrpl1	Mrpl14	0.999907
Ep300	Crebbp	0.999907
Snrpd2	Prpf8	0.999906
Tada2b	Tbp	0.999905
Gm3550	Etf1	0.999903
Rpl6	Rpl18a	0.999903
Mrps16	Mrps23	0.999902
1700029P11Rik	mt-Nd2	0.999902
Psmc2	Psmc4	0.999901
U2surp	Snrpf	0.999899
Plrg1	Snrpd3	0.999898
Gemin4	Snrnp200	0.999898
Rps27l	Rps27a	0.999894
Plk1	Ckap5	0.999891
Aurkaip1	Mrpl22	0.99989
Tceb1	Crebbp	0.999888
Rps7	Rps13	0.999888
Eif3b	Gm8225	0.999886
Smarcal1	Timeless	0.999884
Rtf1	Gtf2e2	0.999884
Snrpa	Dhx16	0.999882
Cwc15	Lsm8	0.99988
Sf3a2	Hnrnpd	0.999877
Dhx38	Sf3a2	0.999876
Rpl6	Rpl10l	0.999875
Ddx23	Snrpa	0.999875
Psmb5	Psmb8	0.999874
Stx1a	Nsf	0.999874
Rps21	Cdc27	0.999873
Prpf19	Elavl1	0.999873
Rpl38	Rps10	0.999871
Pcna	Rad17	0.999871
Psmb10	Psmb7	0.999871
Psma5	Psma6	0.99987
Actr3	Itsn1	0.999869
Rbbp7	Rcor1	0.999865
Mrps9	Mrps18a	0.999864
Puf60	Snrnp200	0.999863
Mrps14	Mrps23	0.999863
Ep300	Med7	0.999861
Gm5145	Eif4a3	0.999861
Mrrf	Chchd1	0.999861
Polr3k	Gtf3c6	0.99986
Rps25	Tbl3	0.999858
Mrps5	Mrps31	0.999857
Gm10073	Etf1	0.999857
Hnrnpa1	Sf3a2	0.999856
Snrpb	Txnl4a	0.999855
Gm10093	Suz12	0.999851
Wdtc1	Nedd8	0.999851
Mrps22	Mrps18c	0.99985
Usp39	Rbm8	0.99985
Mrpl46	Mrpl1	0.999846
Gatad2b	Gm10093	0.999846
Polr2h	Ints4	0.999844
Psmb10	Psme3	0.999844
Prpf31	Gm13694	0.999841
Snrnp200	Lsm5	0.999841
Rpl10a	Rpl32	0.99984
Ndufb6	Ndufa2	0.999839
Mrps15	Dap3	0.999834
Psmb3	Psmb8	0.999833
Rpl39	Rpl3l	0.999832
Bnip1	Gosr2	0.999829
Mrpl39	Mrpl52	0.999829
Psmb6	Psmb7	0.999827
Mrps5	Mrps18b	0.999827
Ino80d	Psmd6	0.999823
Tmem126b	Ndufs3	0.999822
Med30	Med20	0.999822
Ube2d3	Ube2d1	0.999821
Rpl10a	Krr1	0.99982
Ndufa13	Ndufa5	0.99982
Mrpl54	Mrpl55	0.999819
Tra2b	Srrm2	0.999818
Gm16519	Eif3e	0.999816
Ndufs5	Ndufa13	0.999815
Polr2b	Vwa9	0.999815
Prpf31	Lsm5	0.999813
Sec13	Nxf7	0.999813
Snrpa	Gm5145	0.999812
Mrrf	Mrpl48	0.999811
Psmd6	Psmd5	0.999811
Rps17	Rpl30	0.999811
Sec13	Seh1l	0.999809
Mrps5	Mrps6	0.999808
Mrps10	Mrps23	0.999808
Myd88	Tnf	0.999808
Rps7	Rps2	0.999803
Mrrf	Mrpl49	0.999802
Rps25	Rps18	0.999801
Snrpb	Eftud2	0.999801
Mrps5	Mrpl42	0.9998
Supt16	Ercc3	0.999799
Psma8	Psma3	0.999799
Efnb3	Synj1	0.999798
Anapc2	Ppp2r5e	0.999793
Cct6a	Gnb5	0.999792
Wdr43	Rps6	0.999789
Stx5a	Napa	0.999783
Ndufaf5	Ndufs6	0.999783
Mrpl1	Mrpl44	0.999782
Clta	Prpf4	0.99978
Xab2	Sf3b1	0.99978
Lsm3	Bud31	0.999779
Gatad2b	Hist2h2ab	0.999778
Ndufa7	Ndufs1	0.999777
Eif3l	Rps18	0.999776
Rps23	Tbl3	0.999774
Gm10146	Sf3b5	0.999772
Dhx38	Dhx16	0.99977
Uchl5	Psmd1	0.99977
Dctn6	Dync1h1	0.999759
Rpl8	Eprs	0.999758
Rps5	Eif3d	0.999757
Psmb9	Psmb5	0.999754
Eif2b4	Rps6	0.99975
Rps3a1	Rps27l	0.99975
Mrps12	Mrpl52	0.999748
Rps17	Rpl35a	0.999747
Mtrf1l	Mrpl30	0.999746
Atr	Rad51b	0.999741
Mrps9	Mrpl28	0.999741
Mrps22	Mrps14	0.999741
Mrpl42	Mrpl18	0.999739
Ints9	Polr2a	0.999739
Mrps18c	Mrps23	0.999736
Wdr43	Rps14	0.999736
Mrps15	Mrpl42	0.999734
Med26	Med1	0.999734
Gdi2	Gdi1	0.999731
Cdc40	Txnl4a	0.99973
Aurkaip1	Mrpl55	0.999723
Rps27l	Rps15a	0.999723
Rpl10a	Rars	0.999721
Mrps34	Mrps23	0.999716
Psmd4	Psmd5	0.999713
Prpf40a	Snrpd1	0.999711
Psmc2	Psmc5	0.999711
Rpl3	Rpl3l	0.999708
Taf12	Polr1c	0.999703
Ndufab1	Ndufaf3	0.999699
Rps9	Rps2	0.999699
Sec16b	Nup85	0.999699
Psmc5	Psmc6	0.999699
Gm8225	Gm17669	0.999688
Sf3a2	Snrpd3	0.999687
Lsm8	Snrnp200	0.999687
Chd5	Cks1brt	0.999686
Rps21	Tsg101	0.999685
Mrps9	Mrpl52	0.99967
Gspt1	Rps20	0.999669
Rps2	Rps13	0.999669
Exosc3	Dcp1a	0.999668
Rplp2	Etf1	0.999668
Rps21	Rps18	0.999666
Mrpl1	Mrpl57	0.999665
Mrps33	Mrps14	0.999664
Rbm8	Srsf1	0.999661
Rps27	Rps27a	0.999659
Rtf1	Polr2e	0.999658
Scfd1	Sec23a	0.999655
Anapc4	Zwint	0.999655
Rpl8	Rpl32	0.999653
Mrpl1	Mrps18b	0.999653
Synj2	Dnm1	0.999653
Ndufaf1	mt-Nd1	0.999652
Mrps6	Mrps10	0.999648
Rps29	Gm8225	0.999647
Rpl18a	Rcl1	0.999645
Mrps2	Mrps12	0.999644
Ndufa12	Ndufs1	0.999643
Gatad2a	Rbbp4	0.999643
Bub1	Cdc16	0.999642
Polr2e	Ssrp1	0.99964
Mrps6	Dap3	0.999638
Psmc4	Psmc5	0.999637
Psmc4	Psmc1	0.999637
Rps11	Rps7	0.999634
Psmb8	Psmb7	0.999633
Psma4	Psma5	0.999633
Gtf2b	Gtf3c6	0.999633
Polr3e	Polr2f	0.999632
Psma8	Psmb5	0.999631
Mrps14	Mrps26	0.999629
Rps9	Eif3d	0.999628
H2afx	Tbp	0.999621
Mrrf	Mrpl30	0.99962
Psmb3	Psmb1	0.99962
Rps15	Gm3550	0.999619
Rplp1	Rpl18	0.999615
Mis12	Mad2l1	0.999611
Mrps2	Mrps26	0.999609
Bub1b	Smc3	0.999609
Tubb4b	Cep290	0.999607
Ulk2	Lamtor4	0.999606
Mrps5	Mrps14	0.999601
Rps3a1	Fau	0.9996
Irf3	Irak1	0.999597
Ap2a1	Itsn1	0.999594
Orc3	Rpa2	0.999594
Psmd10	Psma6	0.999593
Rps23	Eif4a1	0.999593
Mrpl42	Mrps18b	0.999592
Mrpl12	Mrps18c	0.999591
Isy1	Plrg1	0.999591
Polr2f	Polr3h	0.99959
Sh3gl1	Gak	0.999589
Cwc15	Ddx46	0.999588
Mrps25	Mrps18a	0.999587
Snrpa	Rbm8	0.999586
Gm5616	Bcas2	0.999584
Rpl22l1	Rps17	0.999583
Rrp7a	Rps14	0.999578
Eif2s3y	Eif3h	0.999576
Isy1	Sf3b2	0.999576
Sf3a2	Xab2	0.999572
Mrps17	Mrps18b	0.999571
Wipf2	Actr3	0.999568
Mrps15	Mrps7	0.999561
Ncor2	Hist2h2ab	0.99956
Dhx38	Lsm2	0.999559
Psma1	Psmd11	0.999558
Rps9	Ubc	0.999556
Gm21319	Huwe1	0.999553
Rpl39l	Gspt1	0.99955
Rps3a1	Rps18	0.999549
Sf3b4	Snrpd3	0.999547
Lsm4	Prpf4	0.999534
Elavl1	Snrpf	0.999527
Sart1	Prpf8	0.999526
Mllt3	Polr2i	0.999518
Psmc4	Psmc3	0.999514
Wrn	Rad17	0.99951
Lsm2	Cdc5l	0.999508
Tada2a	Gtf2f1	0.999503
Rpl10l	Rplp1	0.999498
Psmd14	Psma1	0.99949
Rps5	Rps7	0.999484
Lsm2	Ddx46	0.999481
Dis3	Dcp1a	0.999481
Taf4a	Polr3a	0.999481
Dap3	Mrpl1	0.99948
Topbp1	Mcm2	0.999479
Taf4a	Polr2h	0.999479
Eed	H2afy	0.999478
Mphosph6	Ttc37	0.999477
Snrpa	Snrpd1	0.99947
Pcna	Pola2	0.999462
Cflar	Birc3	0.999458
Rps27a	Cdc23	0.999451
Mrps9	Mrps18c	0.99945
Rpl8	Rps17	0.999449
Prpf4	Txnl4a	0.999446
Bcas2	Sf3b5	0.999444
Nol6	Nop56	0.999441
Ndufs8	Ndufa5	0.99944
Stx5a	Seh1l	0.999438
Rpl3	Rpl10l	0.999437
Rpl37	Gspt2	0.999437
Dhx38	Gm8994	0.999436
Prpf4	Snrpa1	0.999434
Cks1brt	Pttg1	0.999431
Sf3a3	Gm13695	0.999429
Polr2a	Supt4a	0.999428
Tada3	Polr2c	0.999428
Mrps11	Mrpl22	0.999427
Mrps18c	Mrps18b	0.999419
Snrpb2	Eftud2	0.999418
Uchl5	Usp14	0.999417
Rps21	Rbm8	0.99941
Rheb	Lamtor5	0.999406
Exo1	Orc2	0.999405
Rraga	Tgfbr1	0.999404
Rps19	Rps26	0.999396
Mrps33	Mrps7	0.999396
Mrps16	Mrps18b	0.999395
Cdc40	Srrm2	0.999393
Rab6a	Vti1b	0.999393
Rap1b	Vcl	0.999384
Sf3b3	Lsm8	0.999383
Psmb9	Psme3	0.999381
Gak	Itsn2	0.999381
Mrpl53	Mrpl1	0.999381
Ndufv3	Ndufb5	0.99938
Rpl29	Rpl14	0.999379
Mrpl12	Mrpl30	0.999379
Lsm3	Snrnp200	0.999378
Ndufc2	Ndufs1	0.999376
Psmb2	Psme4	0.999374
Ctnnbl1	Eftud2	0.999374
Mrpl12	Mrpl40	0.999371
Usp39	Ppil1	0.999365
Rps25	Rpl39	0.999364
Mrrf	Mrps18c	0.999364
Sf3b4	Snrpb	0.999364
Ctr9	Polr2c	0.999359
Gnb1	Gnb4	0.999359
Pik3ca	Igf2	0.999357
Nup133	Rab1	0.999344
Gfm1	Mrpl40	0.999343
Rps25	Rpl27	0.999343
Rps9	Eif3b	0.999342
Orc6	Mcm4	0.999342
Rpl36a	Rpl24	0.999338
Nol6	Fcf1	0.999338
Eif3m	Rps27a	0.999338
Wrn	Ercc2	0.999335
Eif3m	Gm5093	0.999334
Mrps22	Mrpl22	0.999332
Mrps7	Mrps12	0.999331
Gtf2h1	Rbx1	0.99933
Gnb1	Cct7	0.999327
Polr2i	Taf5	0.999325
Rps3a1	Rps2	0.999325
Kpna1	Prpf19	0.999324
Rps3	Rpl39	0.999313
Ccna1	Mcm3	0.999312
Tcea1	Gtf2h2	0.999308
Mrps5	Mrps26	0.999306
Rpa2	Mcm6	0.999306
Gtf2b	Bdp1	0.999306
Mrps5	Mrps23	0.999295
Mrps23	Mrps18a	0.999294
Gak	Sf3a2	0.999294
Rps21	Eif3i	0.999293
Rpl23	Rplp1	0.999291
Exoc5	Rabggta	0.99929
Ncbp1	Sf3b3	0.999286
Taf2	Gtf2a2	0.999277
Cwc15	Lsm2	0.999275
Dhx8	Cpsf2	0.999274
Leo1	Iws1	0.999273
Cdc7	Lrwd1	0.99927
Wipf2	Arpc5	0.999266
Mrpl34	Mrpl39	0.99925
Mrrf	Mrpl39	0.999241
Eif2s1	Rps27a	0.999236
Dcun1d4	Cops6	0.999233
Rab6b	Cog8	0.999232
Med18	Med31	0.999231
Nup37	Seh1l	0.999228
Rps23	Rps7	0.999228
Mcm8	Rpa1	0.999225
Gm17669	Etf1	0.999221
Lsm2	Xab2	0.999221
Mbd2	Mybl2	0.99922
Mrrf	Mrpl53	0.999217
Mrpl51	Mrpl1	0.999215
Rps5	Rps2	0.99921
Rpl6	Rpl10a	0.999201
Rps6	Rpl39	0.999197
Gak	Itsn1	0.999196
Prpf4	Lsm5	0.999196
Ctnnbl1	Lsm5	0.999194
Polr3b	Ercc3	0.99919
Rpl11	Rpl18	0.999185
Mrps31	Mrps25	0.999185
Psmb10	Psmb5	0.999183
Mrps34	Mrps9	0.999181
Lsm3	Prpf38a	0.999175
Socs5	Gm7075	0.999175
Mrpl12	Mrpl34	0.999175
Prpf19	Pqbp1	0.999175
Mrps10	Mrps18c	0.999152
Rpl22l1	Rpl18	0.999148
Gspt1	Gm8994	0.999134
Sf3a3	Prpf38a	0.999131
Cnot1	Dcp1b	0.999121
Sec24c	Rab1	0.999119
Rint1	Nsf	0.999117
Ncbp1	Eftud2	0.999115
Rmi1	Atm	0.999111
Mrps12	Mtrf1l	0.999111
Rab6b	Cog1	0.999106
Mrpl23	Mrpl39	0.9991
Polr2b	Taf1	0.999099
Sec22a	Stx5a	0.999097
H2afx	Mta1	0.999097
Eif3g	Eif2s3y	0.999091
mt-Nd6	Ndufs7	0.99909
Ndufv1	Ndufb5	0.999089
Rps6	Rpl13a	0.999086
Psma8	Psmb3	0.999083
Psmc2	Psmc6	0.99908
Fgfr2	Pdgfrb	0.999078
Polr2g	Rrn3	0.999077
Polr3c	Polr3k	0.999073
Peg12	Ctnnb1	0.999073
Timeless	Rad51b	0.999071
Anapc2	Ppp2ca	0.999059
Cdkn1b	Orc4	0.999059
Trp53	Hist1h2bm	0.999058
Mrps28	Mrpl42	0.999057
Taf12	Polr2g	0.999047
Exosc1	Dcp1a	0.999046
Cdc20	Incenp	0.999043
Sf3a2	Eif4a3	0.999039
Fcf1	Eif3h	0.999034
Nr1h4	Med12	0.999027
Mrpl12	Chchd1	0.999027
Polr2f	Polr3b	0.999026
Ints3	Ercc2	0.99901
Blm	Ercc4	0.999009
Nbn	Rad9b	0.999006
Mad2l1	Scfd1	0.999003
Polr2e	Ccnt2	0.999
Rpl22l1	Rpl37a	0.998994
Sf3b4	Rbm8	0.998987
Cul1	Cul4a	0.998971
Cwc25	Ppil1	0.99897
Rps18	Rps28	0.998968
Exosc9	Dcp1a	0.998966
Bcas2	Sf3b1	0.998963
Asb6	Nedd8	0.99896
Ncbp1	Sf3b4	0.998958
Ddx52	Wdr46	0.998955
Rps5	Ubc	0.998953
Lsm6	Bud31	0.998951
Mrpl42	Mrps25	0.998946
Cdkn1b	Orc2	0.998945
Sec22b	Gdi2	0.99894
Cct4	Gnb5	0.998938
Gspt1	Gm16519	0.998922
Gm3550	Gm17669	0.998915
Atr	Fancl	0.998912
Mrpl41	Mrpl39	0.99891
Rad23b	Pcna-ps2	0.9989
Rps3	Krr1	0.998898
Psme4	Psmb3	0.998883
Arpc2	Trip10	0.998881
Cd2bp2	Lsm2	0.99888
Rps6	Anapc1	0.998877
Mrps6	Mrps7	0.998877
Taf6	Gtf2a2	0.998876
Gtf2a2	Brf1	0.998873
Srsf9	Prpf19	0.998872
Dhx38	Casc3	0.998866
Psmc3	Psmc5	0.99886
Sf3b4	Snrpf	0.998856
Bud31	Prpf3	0.998847
Rpl4	Rpl34	0.998845
Rpl34	Rpl23	0.998842
Mphosph10	Krr1	0.998836
Lsm5	Eftud2	0.998833
Mrps34	Dap3	0.998828
Rpl35a	Rpl27a	0.998826
Sf3b3	Rbm8	0.998825
Rpl31	Rps9	0.99882
Ndufs7	Ndufa10	0.998815
Gm3550	Gm10269	0.99881
Polr2k	Ints6	0.998807
Snrpb	Gm13694	0.998807
Rps3a1	Eif3h	0.998803
Supt5	Gtf2h2	0.998803
Rpl34	Rpl27a	0.998799
Gfm1	Mrpl49	0.998797
Snrpa1	Sf3a1	0.998795
Dhx38	Snrpn	0.998795
Mrps5	Mrps22	0.998793
Arrb2	Ap1b1	0.998789
Hist1h2bp	Eed	0.99878
Txnl4a	Bud31	0.998778
Taf2	Polr1c	0.998776
Prpf19	Lsm2	0.998775
Ncbp1	Rbm8	0.998773
Rps2	Rps18	0.99877
Eif3g	Rps21	0.99877
Sec22b	Rgp1	0.998768
Anapc2	Bub3	0.998767
Uchl4	Ube2d3	0.998766
Rnmt	Cdc73	0.998764
Rpl39l	Rps26-ps1	0.99876
Eif2s1	Eif3b	0.998759
Psmd10	Psmb1	0.998747
Prpf31	Bud31	0.998737
Tceb1	Ep300	0.998736
Ddx23	Sf3b4	0.998732
Rps6	Rpl24	0.998731
Ckap5	Cdc23	0.99873
Mrps15	Mrps18b	0.998727
Taf6	Polr2g	0.99872
Ndufaf1	Gm4076	0.998714
Syf2	Srrm2	0.998713
Cdc27	Nuf2	0.998712
Rps7	Rps6	0.998709
Ranbp2	Seh1l	0.998709
Mrps15	Mrps33	0.998708
Sf3b4	Ppih	0.998705
Psme4	Psma6	0.9987
Smarca5	Suz12	0.998693
Tuba4a	Cep152	0.99869
Aqr	Casc3	0.998683
Fbl	Utp6	0.998681
Nckap1	Rac2	0.998679
Cdc7	Rpa2	0.998679
Psmc5	Psmc1	0.998678
Polr3k	Polr2h	0.998678
Aurkaip1	Mrpl39	0.998677
Rps3a1	Tbl3	0.998676
Ap2a2	Itsn1	0.998674
Erlec1	Hsp90aa1	0.998671
Gtf3c3	Polr2f	0.998669
Stat2	Il10	0.998668
Polr3b	Gtf2e1	0.998667
Lsm3	Snrpc	0.998665
Snrpd3	Sf3b1	0.998654
Ddx52	Rps14	0.998649
Rps27a	Rps28	0.998645
Eif3f	Eif2s1	0.99864
Mrpl37	Mrpl55	0.998636
Nup205	Rbm8	0.998631
Sf3b5	Eif4a3	0.998631
Tipin	Pola1	0.99863
Polr2b	Polr3a	0.998629
Rps27	Rps9	0.998627
Plrg1	Snrpf	0.998624
Mrps34	Mrps7	0.99862
Mrps24	Mrps18b	0.998616
Rpl22l1	Rps24	0.998615
Eif3g	Gm16519	0.998613
Psma2	Psmd11	0.998608
Psmc2	Psmc1	0.998607
Atm	H2afy	0.998605
Psmb3	Psmb6	0.998598
Mrps18c	Mrps18a	0.998589
Mrps5	Mrps12	0.998574
Rprd1b	Polr2h	0.998559
Ube2d3	Ube2d2a	0.998558
Ndufv1	mt-Nd4	0.998551
Eif3c	Rps9	0.998549
Rpl9	Rpl24	0.998545
Lsm6	Cdc5l	0.998538
Sf3a3	Gm8994	0.998524
Rps15a	Fau	0.998522
Sf3b3	Usp39	0.998521
Sf3b4	Cwc25	0.998519
Stx5a	Trappc1	0.998518
Gtf2f2	Rfc4	0.998514
Gnat1	Cct5	0.998513
H2afz	Kmt2b	0.998508
Il10ra	Stat5a	0.998504
Sf3b3	Plrg1	0.9985
Bcas2	Gm13694	0.998498
Pdcd11	Dcaf13	0.998496
Mrps24	Mrps26	0.998496
Gtf2h3	Polr3a	0.998479
Bub3	Anapc16	0.998472
Mrps28	Mrpl38	0.998448
Anapc1	Cdc34	0.998446
Mrps31	Mrpl22	0.998441
Mrps22	Mrps28	0.99844
Snrpn	Dhx16	0.998439
Nbn	Blm	0.998439
Dhx38	Txnl4a	0.998437
Dhx38	Ppih	0.998431
Rpl6	Rpl11	0.998408
Sf3b3	Bcas2	0.998406
Polr2l	Gtf3c1	0.998402
Ppih	Sf3b2	0.9984
Rpl22l1	Rpl18a	0.99839
Tbp	Rrn3	0.99839
Mrps2	Mrps17	0.998387
Rps5	Rpl39	0.998386
Eif2s3y	Fau	0.998386
mCG_49183	Nup93	0.998384
Wdr43	Ddx49	0.998379
Cul5	Spsb1	0.998377
Rpl34	Rpl22	0.998376
Gm10269	Rpl24	0.998376
Nsf	Sec24a	0.998371
Lsm3	Sf3b1	0.998368
Rps29	Rpl26	0.99836
Psmf1	Psmb6	0.99836
Rbm8	Nup153	0.998359
Dnm2	Dnm1	0.998358
Rps23	Rpl29	0.998352
Ndufaf1	Ndufa6	0.998345
Nipbl	Rad21l	0.998343
Ddx23	Prpf38a	0.998342
Sf3a2	Snrpd1	0.998336
Sart1	Dhx16	0.998334
Mrps33	Mrpl22	0.998334
Mrps33	Mrps22	0.998332
Polr1c	Polr2c	0.998332
Poli	Rfc4	0.998328
Setd1a	H3f3a	0.998324
Abi1	Arpc4	0.998324
Cc2d2a	Ckap5	0.998314
Prpf19	Srsf2	0.998309
Rps23	Eif3b	0.998303
Dcun1d2	Cops3	0.998303
Psma8	Psma5	0.998294
Mrrf	Mrps30	0.998294
Eif3f	Rps18	0.998292
Sf3b3	Prpf4	0.998292
Rpl10a	Rcl1	0.998288
Psmc3	Psmc1	0.99828
Lsm8	Txnl4a	0.998278
Lsm2	Snrnp40	0.998275
Rbm8	Nup155	0.998273
Mrrf	Ptcd3	0.998272
Usp39	Snrpa1	0.998264
Mre11a	Pcna-ps2	0.998264
Ap1b1	Hspa8	0.99826
Gnb2	Calcr	0.998255
Rpl18a	Rpl38	0.998254
Gnb1	Tcp1	0.998242
Rpl18a	Rpl27a	0.998229
Med30	Rxra	0.998229
Tcf4	Crebbp	0.998228
Cish	Hif3a	0.998227
Cenpu	Spc25	0.998223
Rps3	Rps27	0.998219
Psmb11	Psmb6	0.998214
Rbm8	Dhx16	0.998213
Psmf1	Psmd3	0.998211
Mrps6	Mrpl52	0.998211
Tbp	Taf3	0.998208
Trappc3	Gdi2	0.998206
Snrpb	Sf3a2	0.998203
Eif3l	Nop58	0.998202
Eif3g	Rps8	0.998199
Mrrf	Gfm1	0.998192
Rpl11	Rpl27a	0.998186
Plk1	Nipbl	0.998186
Lsm3	Snrnp40	0.998181
Rpl28	Rpl14	0.998178
Mrps15	Mrps18a	0.998175
Mrrf	Mrpl55	0.998172
Mrpl22	Mrps23	0.998165
Gtf2e2	Gtf2a1	0.998155
Ndufb10	Ndufs2	0.998153
Uchl5	Psmc1	0.998152
Prpf4	Lsm2	0.998151
Mlh1	Pold2	0.998147
Mrps34	Mrps18c	0.998134
Uba52	Rpl27a	0.99812
Faap24	Ercc5	0.998116
Gtf2b	Ercc2	0.998115
Rps25	Rpl24	0.998114
Rbbp7	Ezh2	0.998114
Med13l	Med20	0.998114
Mrps15	Mrps26	0.998109
Rps24	Gm10269	0.998107
Rpl26	Rpl13a	0.998104
Ddx23	Bcas2	0.998101
Mrps15	Mrpl39	0.9981
Dap3	Mrps18c	0.998096
Trappc5	Stx5a	0.998096
Bub3	Rad21	0.998092
Lsm2	Snrpn	0.998084
Ndufb10	mt-Nd6	0.998079
Psme4	Psmb1	0.998076
Dync1h1	Dctn4	0.998074
Rab1	Rab1b	0.998074
Ephb4	Hgs	0.998067
Rae1	Nup133	0.998066
Med23	Med8	0.998065
Gm3550	Gm8225	0.998062
Atrip	Xrcc3	0.998057
Exosc8	Dcp1a	0.998056
Sf3a3	Cwc15	0.998056
Nup88	Nup93	0.998049
Polr2c	Csnk2b	0.998048
Mrps5	Mrpl12	0.998047
Dap3	Mrps25	0.998045
Rpl32	Rps28	0.998038
Polr2e	Cdk7	0.998031
Mrps22	Mrps10	0.99803
Taf12	Polr3b	0.998027
Magoh	Dhx38	0.998025
Mrrf	Mrpl46	0.998025
Pkn1	Rhob	0.998013
Mios	Nup85	0.998012
Lsm4	Cdc40	0.998004
Dhx38	Snrpb	0.997996
Rpl6	Rpl38	0.997989
Hnrnpa1	Gm8994	0.997988
Mrpl12	Mrpl35	0.997982
Mrps15	Mrps23	0.997976
Sec13	Nup54	0.997945
Lamtor1	Atg101	0.997941
Polr2k	Rpa2	0.997938
Rpl5	Etf1	0.997934
Rpl11	Rpl24	0.997934
Dap3	Mrps24	0.997922
Fancl	Blm	0.997921
Mrrf	Mrpl50	0.997918
Adora1	Gnaq	0.997917
Upf1	Nxf1	0.997916
Dhx38	Sf3b5	0.997915
Ndufs5	Gm4076	0.997911
Lsm2	Bud31	0.997891
Stx5a	Trappc13	0.997874
Mrps10	Mrps18a	0.997874
Prpf38a	Sf3a2	0.997869
Rpl18a	Krr1	0.997859
Rpl5	Rps8	0.997856
Dhx38	Snrnp40	0.997855
Taf7	Taf5l	0.997847
Mrpl41	Mrps17	0.997841
Topbp1	Mdc1	0.997838
Rrp9	Krr1	0.99783
Rad51b	Xrcc3	0.997826
Xrn1	Skiv2l2	0.997824
Sf3b3	Cwc25	0.997822
Eif3l	Rps17	0.997821
Rpa1	Xrcc3	0.997812
Cct2	Gngt2	0.997811
Nploc4	Derl2	0.997808
Ndufb5	Ndufs2	0.997805
Ncbp2	Cdc5l	0.997804
Rps8	Eif4a1	0.997804
Psmd4	Psme2	0.997803
Rpl27a	Rpl14	0.997799
Mrps12	Dap3	0.997797
Anapc10	Nuf2	0.997797
Polr3c	Taf6	0.997783
Mrps22	Mrps12	0.997781
Rpl39	Gm10269	0.997775
Mrps22	Mrpl1	0.997767
Ube2k	Nedd8	0.997766
Use1	Scfd1	0.997763
Rps5	Eif2s2	0.997759
Lsm8	Bud31	0.997755
Ndufa9	Ndufb3	0.997751
Ssrp1	Polr2d	0.997739
Eprs	Rpl31	0.997738
Cdc40	Prpf31	0.997735
Timmdc1	Ndufa9	0.997731
Rps23	Ubc	0.99773
Gtf2b	Supt4a	0.997727
Txnl4a	Snrpd1	0.997725
Gtf3c3	Polr2e	0.997717
Clta	Dnm3	0.997712
Mrps6	Mrpl55	0.997682
Lsm4	Bud31	0.997663
Rps27l	Rps13	0.997658
Mrpl54	Mrps34	0.997649
Bms1	Rps21	0.997649
Aimp2	Rpl10a	0.997645
Trappc3	Rab31	0.997644
Cdc23	Ndc80	0.997643
Gnb1	Gnb2	0.997641
Rpl28	Rpl10a	0.997632
Ndufaf1	Ndufab1	0.997632
Srsf1	Hnrnpd	0.99763
Sec13	Use1	0.997625
Rpsa	Utp18	0.997624
Rps27l	Rps19	0.997623
Ecsit	Ndufa6	0.997618
Tbp	Atxn7	0.997611
Ints5	Polr1e	0.99761
Atm	Top3a	0.997606
Mrps31	Mrps18a	0.997606
Plrg1	Phf5a	0.997605
Gspt2	Bud31	0.997605
Cul5	Ube2f	0.997602
Gm13695	Phf5a	0.9976
Cops4	Nedd8	0.997599
Ndufs5	Ndufc2	0.997598
Tada3	Tbp	0.997597
Rps21	Rpl32	0.997594
Psma7	Psmd10	0.997591
Snw1	Sf3b1	0.997582
Rps27l	Rps14	0.997582
Usp39	Ppih	0.997577
Rpl10a	Rpl10l	0.997573
Mrps15	Mrps25	0.99756
Rpl10a	Dcaf13	0.997559
Cct7	Gnb5	0.997554
Polr3e	Polr2e	0.997548
Aqr	Sf3b2	0.997546
Stx5a	Vps45	0.997541
Lsm8	Xab2	0.997538
Snrpn	Snrpa1	0.997525
Bud31	Etf1	0.997513
Snrpb	Ncbp2	0.997503
Gm16519	Rpl24	0.997499
Gfm1	Mrpl28	0.99749
Slx1b	Mcm5	0.997487
Psmb11	Psmb8	0.997486
Lsm5	Cdc5l	0.997484
Uchl1	Rps14	0.997483
Rpl32	Rpl39	0.997474
Bms1	Dhx37	0.997468
Fbl	Fcf1	0.997465
Ercc2	Gtf2f1	0.997461
Rab6a	Stx5a	0.997459
Xpa	Polr2i	0.997458
Mrpl1	Mrpl40	0.997447
Rpl23	Rpl9	0.997444
Mrps6	Mrps18c	0.997443
Rps18	Eif4b	0.997438
Mrpl51	Mrpl12	0.997435
Usp39	Phf5a	0.99743
Mrps12	Mrpl55	0.997418
Apitd1	Mus81	0.997417
Ap1s2	Ap2b1	0.997416
Mrps12	Mrps24	0.9974
Mrps26	Mrps23	0.997393
Psme4	Psma3	0.997392
Rps27l	Fau	0.997384
Psmd10	Psmb3	0.997375
Rplp1	Eif3e	0.997371
Psmb2	Psmb11	0.99737
Med29	Med13	0.997368
Dcun1d4	Ubc	0.997361
Fbxw7	Ctnnb1	0.997354
Rplp0	Rpl19	0.997351
Stx5a	Trappc8	0.997348
Rpl6	Ubc	0.997343
Zfpm1	Myog	0.997343
Eif3l	Rps23	0.997328
Cops8	Ddb1	0.997317
Mrpl18	Mrpl1	0.997317
Rps7	Fau	0.997314
Gm4950	Psmb3	0.997311
Usp39	Sf3b5	0.997306
Lsm6	Eftud2	0.997305
Med13	Med13l	0.997301
Mrpl18	Mrpl39	0.9973
Mrps15	Mtrf1l	0.997295
Cherp	Lsm5	0.997293
Snrpd2	Eftud2	0.997287
Psmf1	Usp14	0.997284
Psmd4	Psme3	0.997281
Dcun1d5	Fbxw7	0.997279
Mrps5	Mrpl1	0.997278
Mrps7	Mrps27	0.997277
Ttc37	Skiv2l2	0.997275
Psmc4	Uchl5	0.997272
Rtf1	Polr2c	0.997269
Snrpn	Rnps1	0.997268
Anapc10	Tpx2	0.997263
Rps23	Dhx37	0.99726
Fau	Hgs	0.997251
Adrm1	Psmd3	0.997251
Rcl1	Rps13	0.997239
Os9	Sel1l	0.997236
Prpf31	Dhx16	0.997231
Lsm4	Ppil1	0.997229
Aqr	Snrpd1	0.997228
Rpl37a	Rpl27a	0.997228
Ndufs5	Ndufs8	0.997224
Rad51d	Rad1	0.997222
Bdp1	Ints5	0.997218
Atg101	Mtor	0.997205
Mrpl46	Mrps27	0.997201
Polr1b	Polr2d	0.997198
Smu1	Snrpf	0.997192
Mios	Rptor	0.997191
Plrg1	Sf3b1	0.997189
Ercc2	Supt4a	0.997184
Sos1	Egfr	0.997175
Trappc3	Gdi1	0.997173
Ppih	Dhx16	0.997172
Cdc26	Anapc11	0.997157
Ndufv3	Ndufs2	0.997156
Gtf2h5	Tbp	0.997147
Anapc2	Nsl1	0.997136
Mrpl3	Gfm1	0.997128
Tceb1	Uba52	0.997128
Gngt1	Cct5	0.997118
Ino80	Atxn7	0.997118
Mrpl22	Mrps18b	0.997115
Lsm3	Plrg1	0.997113
Med26	Med24	0.99711
Rarb	Med13l	0.997105
Mios	Mlst8	0.997099
Rpl31	Gm16519	0.997092
Cenpe	Zwint	0.997076
Slu7	Rbm22	0.997074
Rps8	Rpl13a	0.997069
Uchl5	Psma6	0.99706
Meaf6	Yeats4	0.99705
Eif2s1	Rpl3	0.99705
Rpl21	Rps21	0.997039
Bub1b	Cdk2	0.99703
Mrrf	Mrpl14	0.997028
Mrps33	Mrps18c	0.99702
Sf3b4	Snrpd1	0.99702
Nedd8	Psmd13	0.99701
Poli	Polh	0.997003
Mrps33	Mrps11	0.997001
Psma1	Psmc1	0.996991
Sf3a3	Snrnp70	0.99699
Mtrf1l	Mrpl14	0.996986
Cenpo	Dsn1	0.996977
Ctnna2	Actn3	0.996969
Hnrnpa1	Bud31	0.996965
Eprs	Rpl19	0.996961
Eif3k	Rps6	0.996949
Nop14	Rrp7a	0.996944
Rpl26	Tbl3	0.99694
Ndufs3	Ndufa8	0.996939
Fbxw10	Ctnnb1	0.996937
Snrpa	Snrpd3	0.996935
Snrnp200	Snrpd3	0.996933
Lsm6	Cwc27	0.996931
Rpa1	Orc4	0.996929
Bub1b	Fzr1	0.996911
Stx16	Gosr2	0.996909
Eif3f	Rps9	0.996895
Mrpl51	Mtrf1l	0.996886
Polr2a	Ercc2	0.996876
Myl12b	Actg2	0.996862
Mrps31	Mrps16	0.996855
Polr2g	Polr3a	0.996845
Eif2s3x	Eif4a1	0.996835
Rragb	Mlst8	0.996833
Isy1	Sympk	0.996824
Snapc5	Tbp	0.996822
Eif3b	Gspt2	0.99682
Mcm8	Rpa2	0.996816
Hist2h2ab	Kdm1a	0.996805
Atr	Ercc4	0.996802
Rps27	Rps14	0.996796
Polr1d	Tbp	0.996782
Sf3b3	Crnkl1	0.996775
Mrps17	Mrps18a	0.996773
Pwp2	Dcaf13	0.996771
Med29	Med10	0.996768
Prpf31	Snrpf	0.996764
Uchl5	Psmd2	0.996763
Lsm4	Cdc5l	0.996734
Cdc7	Orc3	0.996727
Rps21	Rps7	0.996726
Eif3c	Rpl22	0.996724
Adrm1	Psmd12	0.996697
Mrps31	Mtrf1l	0.996694
Pds5b	Smc1b	0.996692
Mrpl37	Mrpl10	0.996666
Cwc22	Prpf8	0.996665
Ddx23	Prpf19	0.996659
Xpc	Ercc5	0.996658
Psmd3	Psmd5	0.996653
Utp14b	Dcaf13	0.996648
Rpl3l	Eif3e	0.996646
Mrpl54	Mrpl39	0.996645
Mrps12	Mrps17	0.996639
Mrrf	Mrpl52	0.99663
Ndufs5	Tmem126b	0.996608
Rpl4	Rpl36	0.996608
Hnrnpl	Srsf3	0.996599
Rps27	Fau	0.996598
Eif3m	Rpsa	0.996584
Ndufaf4	Ndufa6	0.996583
Psma7	Psma3	0.996578
Rps3	Rars	0.996563
Syf2	Txnl4a	0.99655
Usp14	Psmd5	0.996546
Gtf2b	Ints5	0.996543
Ddx47	Krr1	0.99654
Pdcd11	Utp18	0.996536
Heatr1	Dhx37	0.996532
Arl1	Gdi1	0.996523
Rps8	Snrpd3	0.996506
Rpl36	Rpl38	0.996497
Rpl36a	Rps14	0.996497
Rpl22l1	Rpl26	0.996492
Rpl10a	Uba52	0.996492
Dhx38	Thoc1	0.996491
Rad9b	Rad9a	0.996486
Lsm5	Cwc27	0.996483
Rps27	Rps25	0.996479
Dap3	Mrps18a	0.996474
Eif3g	Eif2s3x	0.996473
Med19	Med22	0.99647
Rps19	Rps28	0.996467
Rpl37a	Gspt1	0.996461
Psmc2	Psmd5	0.996452
Mrps17	Mrps25	0.99645
Mrps17	Mrps18c	0.996448
Psmd10	Psmb6	0.996446
Rpl30	Uba52	0.996438
Mrps14	Mtrf1l	0.996436
Gnb2	Gnb3	0.996436
Hist2h2bb	Ep300	0.996433
Mrpl12	Ptcd3	0.996423
Itsn2	Itsn1	0.996423
Nop14	Krr1	0.99642
Mrpl35	Mtrf1l	0.996409
Lsm5	Hspa8	0.996404
Mtrf1l	Mrps23	0.99639
Rps15	Gm10269	0.996389
Crnkl1	Sf3b1	0.996388
Mrps31	Mrps12	0.996375
Mrpl54	Gfm1	0.996371
Lsm1	Sf3b3	0.99637
Mrps6	Mrps23	0.996369
Polr2h	Polr3h	0.996368
Taf2	Gtf2f2	0.996363
Ep300	Eed	0.996357
Rpl39	Rps13	0.996348
Rpl36al	Rps13	0.996334
Amph	Wasl	0.99632
Prpf4	Cdc5l	0.996303
Anapc11	Ckap5	0.996299
Prpf31	Ddx46	0.996297
Ndufa9	Ndufb5	0.996296
Nedd4	Rpl3l	0.996283
Dcaf13	Imp4	0.996283
Snrpe	Sf3b1	0.996282
Chchd1	Mrpl1	0.996279
Rbm8	Sf3b2	0.996275
Sar1b	Scfd1	0.996265
Psma7	Psma4	0.996249
Gnb2	Gnb5	0.996238
Ep300	Mta1	0.996238
Rps7	Rps25	0.996221
Psme1	Psmc3	0.996216
Psme1	Psmb1	0.996216
Psmc2	Psmc3	0.996214
Mrps11	Mrpl42	0.996207
Mrrf	Mrpl40	0.996198
Mrpl54	Mtrf1l	0.996188
Irf3	Chuk	0.996187
Rps21	Rps10	0.996184
Rbbp7	Hist2h2bb	0.996177
Taf6	Polr1c	0.996176
Fancm	Atm	0.996168
Ssrp1	Polr2c	0.996166
Gdi1	Sec23a	0.996165
Topbp1	Xrcc3	0.996156
Rps26-ps1	Rps19	0.996151
Rps19	Rpl39	0.996137
Lsm4	Dhx16	0.996121
Dhx8	Sf3b2	0.996119
Mcm7	Atm	0.996104
Rpl3	Rpl11	0.996102
Eprs	Rpl14	0.996099
Rpl37a	Utp3	0.996097
Ash2l	H3f3a	0.996089
Gfm1	Mrpl30	0.996089
Ndufa3	Ndufa2	0.996083
Rpl37	Nedd4l	0.996079
Rplp0	Etf1	0.996078
Supt5	Ercc2	0.99607
Vps51	Gosr2	0.996067
Cwc15	Snrpb2	0.996067
Apitd1	Blm	0.996063
Pdcd11	Wdr46	0.996054
Rps23	Rpl32	0.996053
Mrpl54	Mrpl10	0.996044
Sf3b3	Gm13695	0.996031
Polr2h	Crcp	0.996021
Rrp9	Imp4	0.996
Pold1	Pola1	0.995998
Rps7	Rpl5	0.995989
Ccna2	Lin54	0.995985
Nupl1	Nup107	0.995984
Rps7	Rps18	0.995953
Rpl22l1	Rpl14	0.995946
Rps9	Rps26	0.995942
Usp39	Bud31	0.995942
Psmc4	Psme3	0.995937
Mrps5	Mrps17	0.995935
Ndufs5	Ndufaf3	0.995931
Cwc15	Ppih	0.99593
Mrps5	Mrps25	0.995922
Lsm2	Wbp4	0.99592
Snrpn	Eftud2	0.995911
Mrps17	Mrps23	0.99591
Rps3a1	Rpl7	0.995908
Irak1	Tradd	0.995903
Mrps28	Mrpl1	0.995891
Rab8a	Trappc9	0.995885
Nhp2l1	Snrpd1	0.995885
Mrps12	Mrpl28	0.995873
Polr1a	Tbp	0.995869
Rps9	Eif4a1	0.995862
Ptcd3	Mrpl1	0.995862
Rpl4	Rpl27	0.995848
Mrps27	Mrps18c	0.995844
Rpl7	Rps13	0.995834
Psmd2	Psmd6	0.995828
Cwc15	Prpf3	0.995818
Anapc2	Zwint	0.995808
Uchl5	Psmc5	0.995808
Psme4	Psmd13	0.995807
Snrpa	Snrpb	0.995807
Mrpl12	Mrpl48	0.995795
Ercc6	Ercc3	0.995795
Rpl39l	Krr1	0.995794
Mrps12	Mrps18a	0.995792
Ints6	Polr1e	0.995789
Eif2s3x	Eif3b	0.995785
Hist1h2ba	Cbx8	0.995779
Lsm3	Sf3b3	0.995768
Mrps34	Mrps18b	0.995762
Gtf2b	Polr3b	0.995761
Skp1a	Ube2m	0.995759
U2af2	Prpf19	0.995759
Ppp2r5a	Anapc1	0.995753
Ndufa12	Ndufa10	0.995753
Sec13	Nup93	0.995751
Apitd1	Rmi1	0.995747
1700029P11Rik	Ndufs4	0.995738
Ddx39b	Dhx16	0.995735
Rpl3	Rpl27	0.995734
Rplp2	Rps27a	0.99573
Mrps33	Mrps12	0.995726
Mrps7	Mrpl42	0.995722
Mrps7	Mrpl52	0.995718
Mrps15	Mrps31	0.995708
Mrps12	Mrps18c	0.995694
Dap3	Mrps17	0.995688
Eif2s3x	Gm5093	0.995688
Mcmbp	Rpa1	0.995676
Mrpl12	Mrpl57	0.995675
Mrpl51	Mrps34	0.995668
Dhx15	Prpf8	0.995663
Snrpn	Snrnp200	0.995658
Rps9	Rpl36al	0.995641
Sec22b	Nup85	0.995635
Fance	Rpa2	0.995626
Mrps31	Mrpl1	0.995609
Mrpl3	Mtrf1l	0.995607
Rpl37a	Lars	0.995597
1700029P11Rik	mt-Nd4	0.995595
Cwc25	Eif4a3	0.995592
Rpl26	Snrpb	0.99557
Rpl7	Rps6	0.995562
Adrb1	Gnb5	0.995558
Stra13	Mus81	0.995549
Bub1b	Ckap5	0.995548
Eif1ax	Eif3h	0.995531
Kcnj5	Cct5	0.995521
Tbp	Ercc3	0.995509
Syf2	Gm5145	0.995507
Lsm1	Lsm8	0.995496
Supt5	Tbp	0.995492
Thoc2	Eif4a3	0.995491
Syf2	Snrpf	0.995488
Mrps33	Mrps18a	0.995479
Mrps26	Mrps18a	0.995474
Rrp7a	Wdr46	0.995437
Rps26-ps1	Rps18	0.995432
Arpc1b	Rhoa	0.995431
Gtf3c1	Tbp	0.995426
Wdr61	Rpl36	0.995423
Rpl39	Rps14	0.995422
Ercc2	Polr1c	0.99541
Ston2	Ap2a1	0.995401
Mrrf	Mrps26	0.995382
Snrpb	Prpf31	0.995381
Mrpl52	Mrps23	0.995381
Rps3a1	Eif3i	0.995376
Psmc4	Psmc6	0.995362
Aqr	Sf3b5	0.995359
Rpl18a	Rpl24	0.995358
Mcm3	Top3a	0.995353
Cdk8	Rxra	0.995347
Isy1	Rbm8	0.995346
Cwc15	Aqr	0.995343
Psmb11	Psme3	0.995341
Gm13694	Prpf3	0.995333
Utp6	Rrp7a	0.995315
Psmc1	Psmc6	0.995312
Rps26-ps1	Rps8	0.995308
Sf3a3	Ppih	0.995299
Rps21	Rpl11	0.995297
Nedd8	Psmd12	0.995296
Lsm2	Rbm22	0.995293
Lsm6	Dhx16	0.995287
Snrpa	Cwc25	0.995281
Rpl3	Rps20	0.995278
Ndufaf4	Ndufa2	0.995262
Ube2q2	Znrf1	0.995249
Mrps34	Mrps12	0.995248
Rpl37	Rps26-ps1	0.995238
Gm5145	Cwc25	0.995236
Snrpa1	Ddx39	0.995234
Rpl5	Fau	0.995226
Psmd8	Psma2	0.995224
Imp3	Pwp2	0.995213
Ndufs5	Ndufb10	0.995211
Dhx38	Rnps1	0.995196
Ndufaf4	Ndufa12	0.995192
Ube2d1	Ube2e1	0.995191
Rad51d	Bard1	0.995188
Ndufs5	Ndufs7	0.995182
Rbl2	Cdk6	0.99518
Wasl	Itsn1	0.995171
Syf2	Usp39	0.995168
Gtf2b	Polr2a	0.99516
Ddx23	Gm5145	0.995155
Bdp1	Ercc3	0.99514
Psmd10	Psma8	0.995135
Polr2c	Rrn3	0.995128
Sf3b5	Ppil1	0.995128
Rps21	Pdcd11	0.99511
Sf3a3	Snw1	0.995108
Mrps28	Mrpl28	0.995106
Mrpl35	Mrpl1	0.995076
Gnb1	Pde6a	0.995072
Syf2	Sf3a3	0.995071
Ncbp1	Eif4a3	0.995065
Syf2	Snrpd1	0.995053
Mrps10	Mrps26	0.995043
Gadd45gip1	Mrpl12	0.995017
Rpl37	Rpl27a	0.995006
Rplp2	Rpl27a	0.995002
Uba52	Rpl19	0.99496
Mrpl46	Mrpl12	0.994956
Orc6	Ercc4	0.994945
Tcf3	Hif3a	0.994943
Epn1	Ap2b1	0.994943
Rfc3	Bard1	0.994931
Rps3	Rps27l	0.994917
Snw1	Sf3b2	0.994916
Orc3	Rpa1	0.994904
Med30	Med14	0.994903
Ncoa1	Trp53	0.994902
Prpf31	Cwc25	0.9949
Mrpl55	Mrpl22	0.994885
Mrps12	Mrps25	0.994884
Rps27	Rps18	0.994876
Snrpd3	Sf3a1	0.994868
Sec13	Tpr	0.994867
Cwc15	Sart1	0.994866
Taf12	Kat2a	0.994829
Prpf38a	Sf3a1	0.994788
Trappc3	Nup133	0.994778
Rbm8	Sympk	0.994773
Skp1a	Cdk2	0.994767
Rps17	Rpl3	0.994758
Wasl	Synj2	0.994752
Psmd2	Psmd1	0.994749
Ndufs5	Ndufa8	0.994748
Rps11	Fau	0.994744
Aurkaip1	Mtrf1l	0.99474
Mrpl12	Mrpl53	0.994738
Trappc2	Gdi2	0.994722
Dhx8	Prpf8	0.994716
Eif3f	Rps27a	0.994703
Nup62	Nup85	0.994702
Srsf9	Hnrnpc	0.994701
Nsf	Vamp2	0.994698
Exoc2	Rab1	0.994694
Gm3550	Eif3e	0.994691
Chek1	Rad51b	0.994691
Ston2	Itsn1	0.994688
Rpl29	Rpl18	0.994688
Snapc5	Mnat1	0.994682
Rps27l	Rps25	0.994663
Bud31	Sympk	0.994662
Fancl	Rpa2	0.994649
Isy1	Prpf31	0.994648
Polr2e	Gtf2a1l	0.994646
Psma7	Psma5	0.994635
Rpl10l	Rpl35a	0.994632
Rpl36a	Rpl27a	0.99463
Dcaf5	Cops3	0.994616
Pdcd11	Fcf1	0.994598
Rpl8	Rps16	0.994596
Rps7	Rps28	0.994582
Mrps31	Mrps24	0.994582
Rpl6	Rpl37	0.99458
Smg6	Upf1	0.994548
Mrps7	Mrps14	0.994535
Eif1ax	Eif3e	0.994517
Apitd1	Atm	0.994502
Hist2h2ab	Kat2a	0.9945
Zw10	Rab1b	0.99449
Sf3a3	Srrm2	0.994488
Rprd1b	Ints1	0.994484
Skiv2l	Stam	0.99448
Cdk4	Cdk2	0.994479
Snrpd2	Snrnp200	0.994469
Nup160	mCG_6979	0.994454
Ndufv1	1700029P11Rik	0.994451
Chchd1	Mtrf1l	0.994445
Stx5a	Vps52	0.994438
Cdc42	Clta	0.994432
Sec22b	Copb2	0.994423
Rps17	Gm16519	0.994418
Mrps10	Mrps17	0.994416
Exosc2	Ttc37	0.994405
Mrpl12	Mrps18a	0.994405
Rps26-ps1	Rps26	0.994403
Rpl10a	Lars	0.994401
Fam175a	Rad17	0.994394
Uchl5	Psmc6	0.994391
Actg1	Arpc5	0.994384
Ndufv1	Ndufa12	0.994375
Ddx23	Nhp2l1	0.994374
Necap2	Vasp	0.994372
Stx5a	Stx16	0.994361
Cul2	Cops3	0.994348
Cwc15	Ddx39b	0.994335
Rbm8	Prpf31	0.994328
Trappc5	Bet1l	0.994326
Mrps24	Mrps18a	0.994326
Sf3a3	Patl1	0.994321
Gm8994	Eif4a3	0.994312
Ddb2	Cul4b	0.994308
Cwc15	Pqbp1	0.994301
Rmi1	Rpa2	0.9943
Rps7	Rps19	0.994299
Plrg1	Prpf3	0.994298
Rpl37a	Dhx37	0.994286
Taf4a	Gtf2a2	0.994269
Rpl6	Utp3	0.994269
Rps6	Rrp7a	0.994268
Mrpl42	Mrps23	0.994244
Leo1	Exosc10	0.994234
Tceb2	Dcun1d4	0.994227
Polr2b	Leo1	0.994226
Rab1b	Ykt6	0.994226
Psmd8	Psme2	0.99422
Mrps11	Mrps24	0.99422
Mrps33	Mrps28	0.994201
Med26	Med4	0.9942
Chd3	Ccne1	0.994173
Rps25	Rps2	0.994158
Rpl15	Rpl23	0.994152
Tcea1	Tbp	0.994144
Birc2	Birc3	0.994131
Rpl7	Rpl36al	0.994125
H2afj	Hist2h2be	0.994122
Bdp1	Taf5	0.99408
Rpl6	Rps21	0.994075
Sf3a3	Rbm22	0.994049
Mrps31	Mrps7	0.994038
Ncbp1	Aqr	0.994038
Pcna-ps2	Rad51d	0.994037
Mrpl42	Mrpl10	0.994033
Rps17	Rpl14	0.994027
Ddx52	Rps9	0.993986
Itsn1	Hip1r	0.993981
Rpl5	Rps14	0.993977
Lsm6	Prpf6	0.99397
Mrps6	Mrpl10	0.993947
Nup155	Nxf1	0.993919
Cdc20	Ckap5	0.993911
Anapc4	Nsl1	0.99391
Mphosph6	Hbs1l	0.993908
Ndufaf4	mt-Nd1	0.993908
Rpl5	Rps28	0.993907
Cdc7	Orc4	0.993905
Rpl8	Rps24	0.9939
Mrpl18	Mtrf1l	0.993899
Uchl5	Psmd5	0.993881
Rps11	Eif3d	0.993865
Hdac1	Suz12	0.993865
Usp39	Sf3b2	0.993832
Eif3l	Rps6	0.993826
Meaf6	H2afv	0.993825
Cog3	Stx6	0.993822
Prpf38a	Sf3b2	0.993821
Srrm2	Eftud2	0.99381
Tipin	Ercc4	0.993809
Exosc9	Dcp1b	0.993798
Adrm1	Psmc1	0.993792
Eif2s1	Eif3i	0.993786
Gm5145	Rbm8	0.993785
Ncbp1	Lsm8	0.993733
Cct7	Gnaq	0.993727
Taf4a	Polr1c	0.993721
Sec13	Rab1	0.993715
Mrps25	Mrps18c	0.993711
Aqr	Snrpd3	0.99369
Topbp1	Rpa2	0.993688
Gtf2f2	Taf5	0.993677
Eif3l	Rps9	0.993676
Brf1	Mnat1	0.993674
Rps9	Tsg101	0.99367
Rpl4	Eif3e	0.993658
Rbbp7	Cdk4	0.993657
Rpl36	Rpl27a	0.993649
Vps53	Cog1	0.993627
Mrps24	Mrps18c	0.993623
Rpl15	Rplp2	0.993614
Psmc6	Psmd5	0.993603
Polr2d	Polr3a	0.993546
Pcf11	Ppil1	0.99354
Gtf2h5	Gtf2h2	0.993538
Nup98	Sec23a	0.993533
Ints3	Polr2f	0.993528
Ndufaf4	mt-Nd6	0.99352
Dnajb1	Hsp90ab1	0.993498
Mrps9	Mrps17	0.993495
Uchl5	Psme3	0.993483
Nsf	Vps52	0.993466
Anapc13	Bub3	0.993458
Isy1	Rbm22	0.993454
Eif3c	Rpl37a	0.99345
Gm13695	Ncbp2	0.993442
Dap3	Mrps14	0.993434
Supt16	Polr2h	0.99343
Rpl31	Rps25	0.993421
Nedd4	Ube2k	0.993408
Brf1	Gtf2h4	0.993397
Cwc27	Rbm22	0.993369
Polr2k	Taf5	0.993368
Ston2	Ap2m1	0.993355
Atm	Rpa3	0.993293
Bcas2	Gm13695	0.993292
Mrrf	Mrps22	0.99329
Rad17	Bard1	0.99329
Ndufaf1	Ndufv2	0.993286
Polr2c	Twistnb	0.993264
Tcea1	Polr1c	0.993262
mt-Nd1	Ndufb8	0.993255
Mrps11	Mrps25	0.993249
Snrnp200	Snrpb2	0.993247
Gm13695	Cwc27	0.993207
Mrps33	Mrps10	0.993191
Rps3	Rps2	0.993182
Polr2j	Brf1	0.993181
Bub1b	Cenpk	0.993163
Gtf2b	Supt16	0.993151
Polr2c	Polr3a	0.993146
Gnb2	Gnb4	0.993136
Rnf7	Rbx1	0.993129
Usp39	Pcf11	0.993089
Rps17	Gm17669	0.993085
Mrpl23	Gfm1	0.993055
Xrcc6	Bmi1	0.993052
Prpf19	Srrm2	0.993043
Psmf1	Psmd11	0.993037
Mrpl12	Mrpl39	0.993035
Nup88	Nup155	0.992989
Snrpa	Snrpe	0.992975
Mrpl1	Mrps25	0.992955
Qars	Rpl14	0.992944
Prpf38a	Bud31	0.992944
Rpl6	Etf1	0.992934
Lsm8	Elavl1	0.992932
Gtf2b	Polr1c	0.992932
Nol6	Rps6	0.992924
Magohb	Upf2	0.992923
Gtf2h3	Gtf2a1	0.992918
Gnb2	Rgs11	0.992908
Rpl10a	Rpl36	0.992898
Fgfr1	Egfr	0.992885
Rpl37a	Rpl29	0.992857
Gm3550	Rps26	0.992845
Ndufaf4	Ndufa9	0.992819
Psmd14	Uchl5	0.992789
Dis3	Dcp2	0.992787
Snrpc	Rbm8	0.992784
Rpl3	Rpl34	0.992783
Rbbp7	Med1	0.99277
Srrm2	Plrg1	0.992761
Exosc2	Dcp2	0.992732
Ddx52	Wdr75	0.99272
Rps5	Utp3	0.992719
Mrps24	Mrpl22	0.992713
Rpl10l	Gm10073	0.992712
Leo1	Polr2g	0.992668
Rpl6	Rps28	0.992663
Snrpe	Ppil1	0.992663
Prpf19	Usp39	0.992662
Egln1	Tceb1	0.992661
Rpl10l	Rpl24	0.992652
Chd3	Hdac8	0.992644
Ndufaf3	Ndufv2	0.992632
Gapvd1	Gdi1	0.99263
Rps2	Rps6	0.992629
Brf1	Tada2a	0.992617
Plcg1	Fgf3	0.992606
Mrpl10	Mrpl57	0.992606
Necap2	Ap2s1	0.992584
Gcc2	Cog8	0.99258
Rpl6	Rplp1	0.992578
Dhx8	Eif4a3	0.992575
Rab1	Trappc8	0.992557
Rpl27-ps3	Rps15a	0.992552
Synj2	Snap91	0.992546
Psma4	Psme4	0.992544
Nedd8	Psmb5	0.992526
Ppp4c	Cdc20	0.992525
Rps8	Rpl36al	0.992511
Bdp1	Polr2j	0.992501
Ccna1	Anapc16	0.992491
Rps9	Ube2l6	0.99249
Dcun1d5	Psmb8	0.992488
Mrps31	Mrps18c	0.992481
Med17	Med23	0.992478
Mrps6	Mrpl42	0.992472
Polr3f	Gtf3c1	0.99246
Mrps15	Mrps28	0.992441
Mrps6	Mrpl28	0.992414
Chd3	Bmi1	0.992403
Rps7	Rps14	0.992401
Chd3	Trrap	0.99238
Cwc15	Txnl4a	0.992375
Ddx46	Eftud2	0.992365
Psma1	Psmd2	0.992358
Lsm5	Prpf6	0.992352
Eif3d	Rps18	0.992333
Snrpb	Prpf6	0.992331
Prpf3	Dhx16	0.99233
Mrps34	Mrpl57	0.992329
Xpa	Polr2g	0.992307
Mrps9	Mrps24	0.992305
Rps3a1	Rpl24	0.99229
Cenpo	Zwint	0.99227
Rpl21	Rpl39	0.992238
Syf2	Hspa8	0.992234
Rps11	Rps2	0.992229
Psmd3	Rbx1	0.992227
Gm8994	Dhx16	0.99222
Bdp1	Brf1	0.992213
Casc5	Mad2l1	0.992206
Rps21	Rps27	0.992201
Reps1	Hip1r	0.992196
Brca2	Rpa1	0.992196
Gtf2b	Gtf3c1	0.992195
Wrn	Rad1	0.992195
Supt4a	Polr1e	0.992193
Cyfip1	Actr2	0.992193
Psmd2	Psmc5	0.99219
Mrps16	Mrps24	0.992188
Mrps22	Mrps34	0.992163
Psme4	Psmb4	0.992159
Cenpi	Zwint	0.992142
Dnm2	Usp8	0.992135
Gtf2h5	Polr3a	0.992128
Nedd4	Tab2	0.992128
Polr3c	Polr2l	0.992121
Rps23	Rpl12	0.992116
Cul5	Epas1	0.992091
Gtf2h3	Polr3h	0.992068
Rpl27	Gm10073	0.992059
Prpf31	Gm8994	0.992055
Wasl	Cyfip2	0.992044
Cdc7	Rpa1	0.991985
Prpf19	Rps8	0.991981
Gm16519	Cdc23	0.991966
Snrpd3	Etf1	0.991956
Gm3550	Rpl12	0.991946
Bcas2	Prpf3	0.991946
Mrrf	Mrpl41	0.991938
Ube2i	Seh1l	0.991931
Bcas2	Sf3b2	0.991924
Pcna-ps2	Rad17	0.991923
mt-Nd1	Ndufb4	0.991903
Snap23	Snap29	0.991882
Mrrf	Aurkaip1	0.99188
Polr2b	Taf5	0.991872
Cog8	Stx6	0.991867
Eif2s2	Rps15a	0.991861
Stat5a	Il13ra1	0.991855
Tmem126b	Ndufa2	0.991842
Ncbp1	Sympk	0.991836
Polr3b	Polr2d	0.991825
Ell3	Supt4a	0.991817
Cdk7	Polr2d	0.991809
Mrps7	Mrps10	0.991806
Rps21	Fcf1	0.991805
Rpl11	Rpl22	0.991801
Eif3l	Eif2s3y	0.991784
Snrpn	Crnkl1	0.991781
Wasl	Hsp90aa1	0.991775
Rpl34	Rpl11	0.991772
Rpl28	Rpl15	0.991741
Prpf3	Eif4a3	0.991741
Polr2j	Polr3a	0.991727
Srsf4	Sf3b1	0.991724
Igf1	Egfr	0.991715
Plrg1	Ncbp2	0.991715
Gm13694	Ppil1	0.991713
Aimp1	Rpl10a	0.991687
Psma7	Psma8	0.991677
Mrpl37	Mrpl1	0.991656
Psmc2	Psme3	0.991655
Sf3b3	Eif4a3	0.991638
Supt5	Ercc3	0.991631
Aebp2	Mta2	0.991624
Mrps2	Mrps18a	0.991622
Arpc2	Pfn1	0.991609
Psma4	Psma8	0.991586
Capzb	Dync1h1	0.991586
Cul1	Cops4	0.991584
Psma5	Psma2	0.991559
Eif3h	Wdr75	0.991533
Tbp	Gtf3c6	0.991508
Bub1b	Mis12	0.991498
Mrrf	Mrpl10	0.991494
Nsl1	Rpa2	0.991464
Kat7	Yeats4	0.991451
Fbl	Dcaf13	0.99145
Ndufaf1	Ndufa2	0.991437
Znrf2	Uba52	0.991431
Mrpl55	Mrpl1	0.991416
Mrps33	Mrps24	0.991408
Mrps34	Mrps14	0.991402
Psma1	Psmd12	0.99138
Skp1a	Dcun1d2	0.991378
Snrpd3	Snrpd1	0.991357
Syf2	Snrpa	0.991357
Tmed10	Stx5a	0.991345
Ndufb6	Ndufs7	0.991342
Eif2s3x	Rpl3	0.991312
Rps23	Eif2s2	0.991298
Eif3c	Rpl18a	0.991297
Polr2e	Leo1	0.991295
Rpl7	Rps8	0.991293
Cd3eap	Polr2c	0.991292
Rpl18a	Gm4027	0.991288
Cbx7	Rb1	0.991284
Gm8994	Cwc25	0.991259
Rps21	Rpl7	0.991239
Rpl31	Rps18	0.991234
Gnb2	Gnai2	0.991226
Psmc2	Uchl5	0.991215
Atg13	Rptor	0.991211
Cenpc1	Bub1b	0.991186
Rfc4	Ercc5	0.991184
Rbm8	Seh1l	0.991183
Rps18	Rps10	0.991177
Gm10073	Eif3h	0.991172
Rps29	Rcl1	0.991168
Mrps12	Mrps18b	0.991107
Rps25	Rpl27-ps3	0.991107
Polr2c	Cdk9	0.991093
Mrpl4	Mrps27	0.991084
Cdc45	Rpa2	0.99108
Polr2a	Gtf2h4	0.991078
Tradd	Map3k7	0.991073
Gadd45gip1	Mrpl1	0.99107
Syf2	Prpf4	0.991069
Rps8	Rpl24	0.991061
Polr3e	Polr2h	0.991054
Edc3	Cnot6l	0.991041
Bud31	Ncbp2	0.990974
Gtf2h3	Polr3b	0.990966
Ndufv1	Ndufa5	0.990951
Plrg1	Prpf6	0.99095
Ssrp1	Ube2a	0.990888
Rpl7	Gm8994	0.990887
Pcna-ps2	Prim1	0.990881
Cdc40	Etf1	0.990872
Polr2b	Brf1	0.990871
Mrrf	Mrpl12	0.990859
Nck2	Snx9	0.990855
Cpsf4	Cdc5l	0.990847
Cops6	Rbx1	0.990845
Orc3	Dbf4	0.99083
Shfm1	Psmd6	0.990809
Psmd8	Psme3	0.990779
Psmd10	Psmd7	0.990752
Mrpl41	Mrpl1	0.99074
Lsm4	Txnl4a	0.990729
Rpl21	Etf1	0.99072
Mrps11	Mrps28	0.99071
Psmb9	Psmb3	0.990705
Nol6	Nop14	0.990657
Sf3b5	Ncbp2	0.990648
Mre11a	Cdc6	0.99062
H2afx	Hist2h2ab	0.990617
Ncoa3	Hist2h2ab	0.990592
Mars	Rpl14	0.990561
Txnl4a	Snrpd3	0.990553
Nsl1	Cdc23	0.990528
Eif3g	Etf1	0.990479
Lamtor1	Mlst8	0.99045
Sec13	Nup62	0.990445
Snrpn	Prpf8	0.990436
Rpl26	Eif3b	0.990432
Ercc2	Ssrp1	0.990395
Orc6	Orc1	0.99039
Ncbp1	Snrpa	0.990384
Anapc2	Ppp2r5a	0.990372
Sf3a2	Ppil1	0.990364
Mrps28	Dap3	0.990353
Rpl23	Rps16	0.990343
Usp39	Sf3b1	0.990339
Cdc40	Ddx46	0.990337
Csf2rb	Jak2	0.990323
Gfm1	Mrpl24	0.990309
Prpf4	Snrpd1	0.990289
Mrps16	Mrps17	0.990289
Mrps7	Mrps18c	0.99027
Gm5662	Eif3h	0.990236
Mrps24	Mrps23	0.990233
Mrpl1	Mrps26	0.990231
Rpl9	Rps13	0.990225
Vamp4	Cog8	0.990207
Casc3	Rbm22	0.990203
Sart1	Snrpd1	0.990197
Rps3	Rpl7	0.99019
Cdc40	Prpf6	0.990169
Cd3eap	Tcea1	0.990158
Ndufaf3	Ndufa12	0.990148
Polr2k	Taf1	0.990139
Rpl7	Rps27a	0.990122
Rps3a1	Eif3e	0.990111
Xrn1	Hbs1l	0.990093
Gtf2h3	Gtf2e1	0.990063
Nbn	Rad1	0.990043
Xpc	Rbx1	0.990036
Mrps2	Mrps34	0.990034
Orc5	Tipin	0.990032
Bub1b	Cenpt	0.990022
Aurkaip1	Mrpl1	0.990015
Brf1	Mllt1	0.990007
Lsm8	Prpf6	0.990001
Sf3b3	Prpf38a	0.989991
Upf2	Thoc3	0.98999
Mrps25	Mrps23	0.989962
Polr2e	Crcp	0.989924
Rplp1	Uba52	0.989869
Pwp2	Nop56	0.989867
Ruvbl1	Psma3	0.98985
Ep300	Hist2h2be	0.989844
Rae1	Sec31a	0.989822
Snrnp70	Prpf31	0.989801
Ppp2r5e	Nek2	0.989797
Rpl8	Rpl18a	0.989791
Psme4	Psma5	0.989786
Rpl4	Eprs	0.989785
Gtf2f2	Taf1	0.989785
Ufd1l	Hsp90aa1	0.989735
Rpl7	Gm10073	0.989735
Gtf3c3	Polr2h	0.989692
Rps23	Rpl27	0.98968
Orc6	Mcm10	0.989658
Polr2e	Supt6	0.989628
Usp39	Prpf38a	0.989607
Arpc1a	Wipf3	0.989605
Lsm4	Srrm2	0.989595
Rpl4	Gspt2	0.989562
Rpl36a	Rpl3l	0.989552
Fgfr2	Fgfr1	0.989526
Nup88	Nxf1	0.989523
Rictor	Lamtor5	0.989512
Eif3c	Rpl39l	0.989465
Rad17	Xrcc5	0.989425
Rps3	Rps7	0.989382
Noc4l	Nop58	0.989377
Snrnp70	Prpf3	0.989351
Gm5145	Ddx46	0.989347
Psmb2	Psmd10	0.989346
Syf2	Ppil1	0.989344
Bms1	Rpl10a	0.989338
Rac1	Wasf1	0.989306
Rpl13	Rpl30	0.989287
Rps16	Rpl35a	0.989265
Srsf2	Sf3a2	0.989259
Mrps25	Mtrf1l	0.989235
Mrps34	Mrps10	0.989233
Ndufaf5	Ndufs3	0.989207
Cog3	Stx5a	0.989184
Gm13695	Rbm8	0.989183
Lsm6	Prpf4	0.989175
Gspt1	Rpl3l	0.989145
Mrps6	Mrps18a	0.989128
Eif1ax	Eif3a	0.989122
Polr2l	Rpap2	0.989119
Rbm8	Rps18	0.989079
Polr2c	Polr3h	0.989078
Cops3	Rbx1	0.989058
Wrn	Mcm2	0.989057
Tada3	Taf3	0.989052
Gm9774	Psme3	0.989046
Rnpc3	Prpf31	0.989019
Mrrf	Mrps25	0.988987
Rpl13	Rpl10l	0.988983
Dis3	Ttc37	0.988955
Ddx23	Sf3b2	0.98894
Smu1	Snrpd1	0.98894
Nol6	Dkc1	0.988916
Sec22b	Trappc10	0.988916
Eif3g	Rpl38	0.988896
Rpl34	Rpl10l	0.988889
Cenpo	Rpa2	0.988873
Mrpl33	Mrpl39	0.988849
mt-Nd6	Ndufs4	0.988848
Sart1	Sf3b5	0.988806
Cdkn2b	Cdk2	0.988803
Lsm6	Snrnp70	0.988801
Ndufb5	Ndufv2	0.988795
Psma1	Gm4950	0.988795
Rplp1	Rpl35a	0.988791
Psmd10	Psmd6	0.98879
Rpl37	Rbm8	0.988787
Nckap1	Abi2	0.988785
Gtf2h1	Ddb1	0.988773
Tbp	Gtf3c5	0.98876
Rpl11	Rpl13	0.988759
Mrpl12	Mrpl18	0.988748
Rpl8	Mars	0.98874
Tcea1	Rpap2	0.98873
Psma2	Psmd3	0.988725
Mrpl1	Mrpl48	0.988722
Rps3a1	Rpl31	0.988721
Cwc15	Prpf4	0.988714
Snap25	Stx4a	0.988711
Med13	Ncoa1	0.988696
Mrrf	Mrps18a	0.988688
Ndufa5	Ndufa10	0.988684
Anapc2	Cenpe	0.988683
Ino80	Uchl5	0.988682
Rbm8	Eif4a3	0.988679
Rpl18a	Eif3e	0.988665
Mrps5	Mrps28	0.988633
Anapc11	Anapc7	0.988627
Nbn	Rad51d	0.988607
Trappc9	Trappc6b	0.988587
Fanca	Rpa2	0.988584
Rfc3	Rad9a	0.988567
Chchd1	Mrpl22	0.988523
Aqr	Snrpa1	0.988519
H3f3a	Rb1	0.988518
Pcna	Mcm7	0.988507
Bet1	Gosr1	0.988493
Ndufaf3	Ndufb5	0.988467
Ecsit	Ndufs1	0.988466
Rbm8	Cwc27	0.988458
Mrps28	Mrps9	0.988437
Dhx15	Phf5a	0.988416
Rpl5	Rps6	0.988404
Mrps12	Mrps10	0.988404
Tada2a	Taf3	0.988403
Hist2h2ab	H2afv	0.988381
Rpl37	Rplp1	0.988378
Psma8	Psmb7	0.988358
Ube2s	Rpl19	0.988352
Mrpl42	Dap3	0.988323
Imp3	Krr1	0.98832
Rpl36	Rpl19	0.988318
Zw10	Trappc2	0.988287
Golgb1	Cog8	0.988273
Rpl4	Iars	0.988256
Snrpn	Sf3a2	0.988251
Ripk1	Chuk	0.988238
Mrps27	Mrpl39	0.988228
Exosc4	Dcp1a	0.988218
Gm16519	Eif3h	0.988203
Mrps2	Mrpl42	0.988201
Bet1	Snap23	0.988197
Bet1	mCG_6979	0.988197
Prpf19	Tial1	0.988166
Xab2	Snrpf	0.988162
Rps5	Rpl9	0.988154
Mta2	Suz12	0.98815
Kif18a	Stx5a	0.988137
Rpl6	Rpl27	0.988123
Ppp2r1b	Mad2l1	0.988118
Kcnj5	Gnb3	0.988109
Cdc40	Ddx39b	0.988074
Rfc4	Fen1	0.988067
Snrpe	Ncbp2	0.988065
Blm	Brca1	0.988052
Nedd8	Psmc5	0.988047
Polr1c	Ercc3	0.988046
Mrps15	Mrps24	0.988029
Rpl6	Gm21319	0.988014
Gatad2a	Hdac1	0.987989
Mrps15	Mrps17	0.987983
Rpl15	Gm5093	0.987982
Xpa	Gtf2e1	0.987978
Trappc3	Gosr2	0.987958
Cnot3	Exosc5	0.98795
Med26	Ccnc	0.987929
Gm8225	Eif3e	0.987893
Rpl10l	Rpl18	0.987891
Mrrf	Mrps33	0.987846
Ccna1	Orc2	0.98784
Mrrf	Mrpl38	0.987793
Sart1	Prpf4	0.987787
Nop14	Tbl3	0.987778
Gtf2h3	Rpa1	0.987764
Rpl37	Rpl18a	0.987755
Gm5145	Ncbp2	0.987718
Rpl4	Eif3a	0.987712
Rpl36	Rpl23	0.987699
Mphosph6	Skiv2l	0.987689
Usp5	Fyn	0.987688
Cul2	Rbx1	0.987682
Eif3i	Rps19	0.987671
Rps28	Rps26	0.987647
Taf12	Yeats2	0.987634
Trp53bp2	Msl2	0.987615
Exosc8	Edc4	0.987615
Cul1	Tceb1	0.987607
Dcun1d2	Tceb1	0.987591
Polr2a	Ints6	0.987569
Prpf19	Cwc22	0.987553
Stx18	Scfd1	0.987541
Sf3a3	Cwc27	0.987526
Eif3b	Rpl19	0.987473
Ccna1	Mcm7	0.987467
Rpl11	Dhx37	0.987465
Snrnp40	Xab2	0.987463
Rpl29	Rpl19	0.987459
Psma3	Nedd8	0.987453
Nup98	Tpr	0.987449
Msh6	Yod1	0.987441
Yaf2	Bmi1	0.987425
Orc3	Mcm3	0.9874
Ruvbl1	Meaf6	0.987399
Srrm2	Snrnp40	0.987395
Actr3	Arpc5l	0.987393
Ap2a2	Dnm3	0.987392
Rps3	Dcaf13	0.987389
Isy1	Lsm2	0.987375
Hist2h2ab	Rb1	0.987371
Bcas2	Sf3b4	0.98733
Gm10146	Snrpb	0.987286
Snrpn	Sf3b1	0.987285
Nsl1	Nek2	0.987279
Polr2l	Ints1	0.98727
Snrpa1	Wbp4	0.987244
Epn1	Snx18	0.987219
Ccna2	Skp2	0.987216
Adrm1	Psmd13	0.987195
Rps2	Rps19	0.987191
Rbm8	Cwc25	0.98719
Rpl39	Etf1	0.987188
Rpl18	Rpl36al	0.987184
Rps29	Eif2s1	0.987174
Upf1	Snrpa1	0.98716
Rpl4	Rpl10l	0.987156
Rpl4	Rps26-ps1	0.987148
Polr2l	Taf5	0.987148
Rpl28	Rpl3l	0.987131
Anapc13	Spc24	0.987101
Srsf7	Gm8994	0.987098
[truncated: 162,932 more rows]
