# Supplementary material for: Efficient link prediction in the protein–protein interaction network using topological information in a generative adversarial network machine learning model
Source: BMC Bioinformatics. 2022 Feb 19;23:78. doi: 10.1186/s12859-022-04598-x (PMC8858570; doi:10.1186/s12859-022-04598-x)
Supplement: Supplementary file 6 — Additional file 6: Dataset S4. Prediction results for Rattus norvegicus. Unvalidated rat PPI predictions of the cGAN model, which was trained to predict the N100 connectivity from the N90 level, then was used to produce new predictions (~ N110) from the N100 level. See the Implementation section for more details. STRING protein identifiers are mapped to preferred gene names according to information in the STRING database. [file 12859_2022_4598_MOESM6_ESM.xlsx]

## Sheet: ppi_pred_suppl_dataset_4_rat
#Please note, that further validation should be undertaken before the practical use of these predictions.
Sources	Targets	Score
Gnb4	Gnb3	1
Gnb4	Gnb1	1
Snrpa	Dhx16	1
Polr2f	Ints5	1
Emg1	Snrpb2	0.999999
Nhp2l1	Cwc15	0.999999
Gnb3	Gnb1	0.999999
Lsm2	Plrg1	0.999999
LOC100361934	Ndufb4l1	0.999999
RGD1563958	LOC688684	0.999999
Lamtor2	Tgfbr1	0.999999
Exosc5	Cdc73	0.999999
Eps15l1	Eps15	0.999998
Mrpl10	Mrpl37	0.999998
Mrps9	Mrpl52	0.999998
Psmd5	Uchl5	0.999998
LOC681185	Bub1	0.999998
Prpf6	Nhp2l1	0.999998
Ubb	Mdm4	0.999998
Smn1	Lsm2	0.999998
Sf3b1	Eif4a3	0.999998
Snrnp40	Cwc25	0.999998
Cdk2	Cdc26	0.999997
Gtf2a2	Ints5	0.999997
Snrpa	Snrpb2	0.999997
Ndufv2	Ndufa11	0.999997
Snrpd2	Snrpd2l	0.999997
Rps23	Ubb	0.999997
Rps23	Rps28	0.999997
RGD1565317	Eif3i	0.999997
Rpl18a	Rpl18	0.999997
Cwc25	Aqr	0.999996
Psmb7	Psmb6	0.999996
Nxf1	Nxf7	0.999996
Gnb2	Gnb3	0.999996
LOC306079	LOC680579	0.999996
Crnkl1	Snrpb	0.999996
Ints3	Tcea1	0.999996
Rps21-ps1	ENSRNOG00000038864	0.999996
Prpf19	Cwc15	0.999996
Cenpt	Bub1b	0.999995
Mrpl54	Mrpl55	0.999995
Psmd2	Psme4	0.999995
Ndufa10	ND1	0.999995
Snrpn	Sf3a2	0.999995
Ndufa2	LOC691015	0.999994
Dcun1d2	Skp1	0.999994
Wdr61	Exosc6	0.999994
RGD1565317	ENSRNOG00000020982	0.999994
Rps3a	RPS3A	0.999994
Ddb1	Cul1	0.999994
Gnb1	Oprk1	0.999994
Ndufa9	ND2	0.999994
ENSRNOG00000031947	Rps21	0.999993
Psmc1	Adrm1	0.999993
Cct5	Gna15	0.999993
Rpl10	ENSRNOG00000038864	0.999993
Sart1	Aqr	0.999993
Mrps34	Mrpl33	0.999993
LOC690550	Ndufb4l1	0.999993
Ikbkg	Traf6	0.999993
Rb1	Mcm5	0.999993
Gnb2	Gnb1	0.999992
Taf5	Polr3e	0.999992
Ccdc22	Cul1	0.999992
ENSRNOG00000033625	LOC688684	0.999991
Vcp	ENSRNOG00000032585	0.999991
RGD1559629	Atp5c1	0.999991
ENSRNOG00000025122	Nol6	0.999991
Psmb5	Psmb10	0.999991
Rpl28	LOC688684	0.999991
Vcp	Cul2	0.999991
Psmd13	Psmc1	0.999991
Mrps34	Mrpl37	0.99999
Usp39	Prpf19	0.99999
Lsm5	Cwc15	0.99999
Rpl18a	Rpl6	0.99999
Polr2e	Cpsf3l	0.999989
Etf1	Rpl10	0.999989
Rpl17	ENSRNOG00000032605	0.999989
Polr2k	Ints5	0.999989
Tbl3	Fbl	0.999989
Rps27l3	LOC100362751	0.999988
Utp18	Utp20	0.999988
Mrps9	Mrpl28	0.999988
Gnb4	ENSRNOG00000008926	0.999988
Ndufs1	ND2	0.999988
Tbp	Polr3gl	0.999987
Wdr34	Ift74	0.999987
ENSRNOG00000015335	ENSRNOG00000043348	0.999987
LOC100360846	Psmb6	0.999987
Ndufb3	ENSRNOG00000048888	0.999987
Mrps12	Mrpl52	0.999986
Mrps34	Mrpl51	0.999986
Rpsa	Rps10l1	0.999986
Etf1	ENSRNOG00000031947	0.999986
Ndufa9	ND4	0.999986
Rps15a	Rpl5	0.999986
RGD1563145	ENSRNOG00000029594	0.999986
Psmb3	Psmb1	0.999986
Rpl29	RGD1563145	0.999985
Lsm1	Snrpd2l	0.999985
LOC688948	Rps21	0.999985
Taf3	Taf9	0.999985
Cdk7	Gtf2h2	0.999985
Polr2d	Polr1e	0.999985
Wbp4	Srrm2	0.999985
Rps23	RGD1563705	0.999985
Eif3i	ENSRNOG00000027694	0.999984
RGD1561871	Rpl6	0.999984
Ndufa10	ND5	0.999984
Rad17	Pcna	0.999984
Nhp2l1	Utp20	0.999983
Rpl27a	Rpl37a	0.999983
Usp39	Snrpb2	0.999983
LOC690131	H2afx	0.999983
Lsm2	Aqr	0.999983
Psme3	Psmc6	0.999983
Snrnp70	Snrnp200	0.999983
Nob1	LOC100364509	0.999983
Etf1	ENSRNOG00000032605	0.999983
Mrps11	LOC690271	0.999983
ENSRNOG00000030217	LOC100364509	0.999982
Cwc27	Lsm8	0.999982
Mrps6	Mrpl52	0.999982
Rps25	ENSRNOG00000033152	0.999982
Tbl3	Utp3	0.999981
Rpl29	ENSRNOG00000015335	0.999981
Ddx6	Exosc1	0.999981
Mrps18a	Mrps18c	0.999981
Supt5h	Aff4	0.999981
ENSRNOG00000029988	ENSRNOG00000031947	0.999981
Crnkl1	Snrpn	0.999981
Eps15l1	Stx5	0.999981
Rbx1	Cops4	0.999981
Dhx38	Dhx16	0.99998
Lsm7	Prpf19	0.99998
Rps8	Rpl30	0.99998
Wdr34	Ift57	0.99998
Mrpl28	Mrps6	0.99998
RGD1565317	Eif3g	0.99998
Rpsa	ENSRNOG00000027694	0.99998
Psmb7	Psmb10	0.99998
Atp5g2	Atp5c1	0.99998
Syf2	Ddx23	0.99998
Mrpl28	Mrps28	0.999979
LOC680959	Rpl17	0.999979
Wbp4	Prpf4	0.999979
ENSRNOG00000025122	LOC679683	0.999979
Emg1	Lsm2	0.999978
Rpl17	Rpl27	0.999978
Cwc22	Sf3a1	0.999978
LOC679683	Pigz	0.999978
Mcrs1	Wdr5	0.999978
Rps27	ENSRNOG00000029594	0.999978
ENSRNOG00000030847	LOC367117	0.999978
Mrps25	ENSRNOG00000047563	0.999978
Phf5a	Aqr	0.999978
Mrpl18	LOC100361098	0.999977
Imp4	ENSRNOG00000027694	0.999977
Polr2f	Ints6	0.999977
Eif3l	Rps23	0.999977
Syf2	Lsm5	0.999977
ENSRNOG00000030585	rCG_31129	0.999976
Prpf6	Snrpn	0.999976
RGD1560088	Ndufb4l1	0.999976
LOC100362751	RGD1564095	0.999975
Cenpt	Cenpu	0.999975
Rps8	Eif3i	0.999975
Rps8	Ubb	0.999975
Mrpl34	Mrpl12	0.999975
Sf3b2	Aqr	0.999974
ENSRNOG00000045885	ENSRNOG00000027694	0.999974
Snrpb	Dhx15	0.999974
Etf1	ENSRNOG00000029988	0.999974
LOC500594	LOC100362987	0.999974
Cdk9	Gtf2f2	0.999974
Exosc5	Ccnk	0.999973
Bard1	Hus1	0.999973
Mrps12	Mrpl55	0.999973
Gtf2f1	Polr3f	0.999973
Ints5	Tcea1	0.999973
Rpsa	Rps10	0.999973
Rpl27a	ENSRNOG00000043348	0.999973
Nhp2l1	LOC100364509	0.999973
Rps12	Rpl27	0.999973
Paf1	ENSRNOG00000039985	0.999973
Mrps27	Mrpl50	0.999973
Rps28	LOC688948	0.999972
Ddx23	Cwc15	0.999972
Rpa2	Cdk2	0.999972
Ccna2	Orc2	0.999972
Rps23	ENSRNOG00000028939	0.999972
Psmb3	RGD1564425	0.999972
Cdc5l	Lsm3	0.999971
Wdr43	ENSRNOG00000027694	0.999971
Mrps25	Mrpl16	0.999971
Psmb5	Psmb11	0.99997
Fbl	Noc4l	0.99997
Psmb7	Psmb3	0.99997
Rpl18a	ENSRNOG00000048523	0.999969
Rps28	Rpl10a	0.999969
Prpf31	Dhx15	0.999969
Ppie	Dhx16	0.999969
Usp14	Uchl5	0.999969
Psmb3	Psmb5	0.999969
LOC689899	Rps11	0.999968
ENSRNOG00000016220	Rpl12	0.999968
Nxf2	Nup160	0.999968
Gnb4	Gnb2	0.999968
Polr2f	Gtf3c3	0.999968
Cdc5l	Ppih	0.999968
Ints5	Supt4h1	0.999967
Rps28	ENSRNOG00000048523	0.999967
Rps12	ENSRNOG00000027694	0.999966
Rps15a	ENSRNOG00000045885	0.999966
Snrpa	Cwc25	0.999966
Psmb11	Uchl5	0.999966
Mrps6	ENSRNOG00000047563	0.999966
Rpl35	Rpl13	0.999965
ENSRNOG00000023098	Ercc4	0.999965
RGD1563613	ENSRNOG00000033152	0.999965
RGD1561871	LOC498555	0.999965
Polr2c	RGD1308908	0.999964
Snrpa	Magohb	0.999964
Rpl22l2	ENSRNOG00000029594	0.999963
Usp39	Sf3a2	0.999963
Dhx38	Sf3a3	0.999963
Rps23	Rps21	0.999963
Mrpl18	Mrpl42	0.999963
Fbl	Nhp2l1	0.999963
Mrpl43	Mrpl1	0.999963
ENSRNOG00000016220	LOC682793	0.999962
Mrps6	Mrpl10	0.999962
Cd2bp2	Sf3b2	0.999962
Polr2e	Ints1	0.999962
RGD1563705	Eif3b	0.999962
Rpl3l	Cbl	0.999962
Polr2c	Polr3f	0.999962
Rplp1	RGD1564744	0.999961
Uchl5	Psma6	0.999961
Nelfa	Rpap2	0.999961
Rpl3l	Rpl3	0.999961
Polr2e	RGD1308908	0.99996
Sf3a2	Snrpb	0.999959
Trappc6b	Sec24a	0.999959
Poldip3	Snrpf	0.999958
Rpl29	Rpl5	0.999958
Gtf2h3	Polr1e	0.999958
Ndufb3	ENSRNOG00000030301	0.999958
Ndc80	Dctn1	0.999958
Mrpl55	LOC100361098	0.999958
Ckap5	Nedd1	0.999958
Ndufs1	ND5	0.999957
Mrps34	Mrpl42	0.999957
Mrps34	Ict1	0.999957
Sf3b1	Ppil1	0.999957
Cdc6	Rpa1	0.999957
Mrps31	Mrpl16	0.999957
Prpf6	Phf5a	0.999956
Snrpa	Rbm8a	0.999956
Mrps27	Mrpl54	0.999956
Nhp2l1	Imp4	0.999956
Rpl35	LOC686074	0.999956
Tbp	Atp5f	0.999955
Bub1	Itgb3bp	0.999955
Rpl18	Rpl6	0.999955
Taf5	ENSRNOG00000045749	0.999955
Tpr	ENSRNOG00000005665	0.999954
Prpf3	Cwc15	0.999954
Nop58	Imp4	0.999954
Ndufs2	Ndufa5	0.999953
Mrrf	Gadd45gip1	0.999953
Rac1	Rhoc	0.999952
RGD1559629	Taf12	0.999952
ENSRNOG00000033152	ENSRNOG00000027694	0.999952
Dhx37	Dcaf13	0.999952
Ints6	Gtf2h1	0.999951
Tp53bp1	Ubb	0.99995
Ercc3	Taf9b	0.99995
LOC679683	Nol6	0.99995
Nup133	Ranbp2	0.99995
Mrpl44	Mrrf	0.99995
Rpl36	Rpl19	0.99995
RGD1561871	LOC686074	0.99995
Rpl11	LOC100361854	0.999949
Rbm8a	Lsm2	0.999949
Rps12	Rps9	0.999949
Snrnp200	Nop56	0.999949
Mrps26	Mrrf	0.999948
Ndufs4	ND3	0.999948
Sf3a2	Lsm5	0.999948
Sf3b3	Ddx23	0.999947
Mrps27	Mrpl13	0.999947
Cwc27	Snrpb2	0.999947
Ndufa10	ND3	0.999946
Srrm2	Sf3a1	0.999946
Eif3f	LOC100362987	0.999945
Ndufs8	Ndufaf1	0.999945
Mrps12	Mrpl28	0.999945
Syf2	Ercc5	0.999945
Cwc22	LOC500684	0.999944
Ercc3	Gtf2f1	0.999943
Polr2f	Ctr9	0.999943
LOC100361098	Mrps17	0.999942
Mrpl18	LOC367117	0.999942
LOC688637	Gm8444	0.999942
Rpl6	Rps28	0.999942
Raf1	Araf	0.999942
Gtf2f2	Taf12	0.999941
Prpf6	Magohb	0.999941
LOC679683	Utp20	0.999941
Arpc2	Wasl	0.999941
Rbx1	ENSRNOG00000049025	0.999941
Cwc25	Phf5a	0.99994
LOC306079	Rpl14	0.99994
Snrnp40	Sf3a1	0.999939
Rpl22l1	ENSRNOG00000029594	0.999939
ENSRNOG00000038864	Eif3i	0.999938
Pcf11	Snrpb	0.999938
Eif3e	ENSRNOG00000048437	0.999938
Supt5h	Mnat1	0.999938
Mrps27	Gadd45gip1	0.999938
Snrpn	Sart1	0.999937
Polr2c	Cdc73	0.999937
Polr2e	Taf12	0.999937
Rps23	Rpl18a	0.999937
Sart1	Dhx16	0.999936
Tbp	Gtf3c2	0.999936
Cwc22	Ddx23	0.999936
RGD1561871	Gm8444	0.999936
Ndufaf1	Ndufb9	0.999936
Rbx1	Cops8	0.999935
RGD1559724	Eif3i	0.999935
Snrpd2l	Nop56	0.999935
Crnkl1	Txnl4a	0.999934
ENSRNOG00000025122	ENSRNOG00000029594	0.999934
Mlh1	Nbn	0.999933
Rps3a	Eif3g	0.999933
Mcm10	Rpa1	0.999933
Nup133	Rae1	0.999933
Tbl3	Nhp2l1	0.999933
Blm	Bard1	0.999933
Uchl5	Psmb9	0.999933
ENSRNOG00000027593	ND1	0.999933
LOC500594	RGD1561871	0.999933
Psmb10	Psma5	0.999932
Rpl35	ENSRNOG00000029594	0.999931
LOC680579	Rpl14	0.999931
Psma1	Psmd8	0.999931
Xab2	Snrpb	0.999931
Nop58	Noc4l	0.999928
Wdr43	LOC100364509	0.999927
Ints3	Supt4h1	0.999927
Snrnp40	Ddx46	0.999927
Rpl35	ENSRNOG00000043348	0.999927
Snrpa1	Ddx23	0.999927
Tubgcp3	Dctn1	0.999926
Wbp4	Prpf6	0.999926
Rpl27	Rps15	0.999925
Bub1	Cdca8	0.999924
ENSRNOG00000028939	Rps28	0.999924
Snrpn	Snrpb	0.999924
ND1	Ndufa5	0.999923
ENSRNOG00000046770	Gtf2h2	0.999923
Prpf6	Bcas2	0.999923
RGD1306782	Ndufb11	0.999922
Pten	Ubb	0.999922
Tbp	Atp5j2	0.999921
Eif4b	Eif3k	0.99992
RGD1564788	Cdc7	0.99992
Brf1	Mllt1	0.999919
ENSRNOG00000027593	ND2	0.999919
Noc4l	Utp3	0.999919
Cdc5l	Lsm2	0.999919
Psmc5	Psmc1	0.999918
Ticam2	Xiap	0.999918
Hist2h2be	Kdm1a	0.999917
ENSRNOG00000016220	ENSRNOG00000033686	0.999917
LOC680959	Rps12	0.999917
Prpf3	Aqr	0.999916
Ncbp1	Sf3b2	0.999916
Psmd1	Psmc1	0.999916
Utp20	ENSRNOG00000027694	0.999916
Ndufa10	ND4	0.999916
Psmc4	Psmc1	0.999915
Etf1	Srrm1	0.999915
Ltv1	Nob1	0.999914
Timmdc1	Ndufa11	0.999914
Rpl10	ENSRNOG00000037607	0.999913
Rps3a	Rbm8a	0.999913
Snrpd1	U2af2	0.999912
ND2	Ndufa5	0.999912
Gtf2f1	Supt5h	0.999912
Rps12	LOC100364509	0.99991
Snrpd1	Ddx46	0.99991
Rpl39l	Rpl23	0.99991
ENSRNOG00000023098	Mre11a	0.999907
Brk1	Was	0.999907
Rpl29	Rpl35	0.999907
Srrm2	Thoc7	0.999906
Scmh1	H3f3c	0.999906
Rps23	Rpl6	0.999905
RGD1560088	LOC100361934	0.999905
ND3	Ndufs2	0.999905
Snrpb	Nhp2l1	0.999905
Sumo1	Nup62	0.999904
Rpl22l1	ENSRNOG00000031694	0.999903
Snrpa	Ddx23	0.999903
Isy1	Lsm4	0.999903
ENSRNOG00000031579	Rps24	0.999903
ND4	Ndufa5	0.999902
Mrpl21	Mrps27	0.999902
Cenpc	Bub1b	0.999902
Nup85	Sec24a	0.999902
Eif2s1	Etf1	0.999902
Poldip3	Cpsf3	0.999901
Rpl5	LOC688684	0.999901
LOC680959	ENSRNOG00000032605	0.999901
Exosc4	Cnot11	0.9999
Bet1	Insr	0.999898
ENSRNOG00000015335	LOC100362751	0.999897
Blm	RGD1564788	0.999897
ENSRNOG00000015335	Rpl13	0.999896
Rps23	ENSRNOG00000048523	0.999896
Ercc3	Polr3k	0.999896
Nop58	Fbl	0.999895
Psma1	RGD1564425	0.999895
Snrnp70	Cwc22	0.999895
ENSRNOG00000037607	LOC498555	0.999894
Prpf31	Dhx16	0.999894
Gnb4	Cct7	0.999894
Gtf2f1	Ercc5	0.999893
Ercc3	Crcp	0.999893
LOC100364509	Utp20	0.999892
Tbl3	ENSRNOG00000027694	0.999891
Gtf2a2	Ints3	0.999891
Rps12	Eif3c	0.999891
Ints3	Ercc2	0.99989
Rpl6	ENSRNOG00000043348	0.99989
Dhx38	Lsm3	0.99989
Atp5d	Taf12	0.999889
Syf2	Nhp2l1	0.999889
ENSRNOG00000030847	Mrps17	0.999889
Nup133	Nup188	0.999888
Nhp2l1	Plrg1	0.999887
Mrpl1	Gadd45gip1	0.999887
Isy1	Magohb	0.999886
Mrpl12	Mrpl50	0.999886
Ddx23	Snrpb2	0.999886
LOC498555	RGD1564095	0.999885
Rpl37a-ps1	Rpl30	0.999885
Dhx38	Ppil1	0.999884
Ddx23	Sf3b2	0.999884
ENSRNOG00000012538	Rpl6	0.999884
Sf3a2	Nhp2l1	0.999884
LOC100362751	LOC498555	0.999881
Nhp2l1	Utp3	0.99988
Uba52	Rpl34-ps1	0.99988
Rps23	Eif3b	0.999879
Rbm8a	Cwc25	0.999879
Hspb11	Ift20	0.999879
ND3	Ndufa5	0.999879
Mrpl55	Mrpl42	0.999879
RGD1565317	Rps6	0.999879
Mrpl23	ENSRNOG00000047563	0.999879
Cwc22	Prpf3	0.999879
Nup54	Nup43	0.999879
LOC367117	Mrps17	0.999879
Ruvbl1	Psma8	0.999878
Txnl4a	Magohb	0.999878
Rpl37a	LOC688684	0.999877
U2af2	Prpf8	0.999877
Irak1	ENSRNOG00000047516	0.999876
Mrps28	Mrpl55	0.999876
Snw1	Sf3a3	0.999876
Rpl35	Rpl37a	0.999876
Supt6h	Mnat1	0.999874
Psma1	Psmd1	0.999873
Lsm2	Utp11l	0.999873
Nup160	Nup88	0.999873
Rps16	Rpl36	0.999873
Polr1c	Gtf2a1	0.999873
Cct5	Gngt2	0.999873
Lsm7	Dhx16	0.999872
Prpf6	Cdc40	0.999872
Ndufs2	Ndufa11	0.999871
Csnk2a2	Rpap2	0.999871
Dhx38	U2af2	0.99987
Eif3l	Rps15a	0.99987
Rpl30	Rps28	0.999869
Mrps12	ENSRNOG00000002070	0.999869
Rps23	LOC688948	0.999869
Rpl29	Gm8444	0.999869
Raf1	Braf	0.999867
Rps5	Rpl28	0.999867
Ncbp1	Phf5a	0.999866
Nup93	Nup214	0.999866
Mrpl1	Mrpl40	0.999866
Magoh	Snrpep2	0.999865
LOC100360846	Psme3	0.999865
Ndc80	Anapc10	0.999864
rCG_38845	Ndufa13	0.999863
Ndufa10	ND2	0.999863
Snw1	Lsm5	0.999863
Tbp	Atp5a1	0.999863
Snw1	Lsm3	0.999862
Msh3	Rad17	0.999861
Rpl10l	LOC498555	0.999861
Psmc2	Psmc1	0.999861
Rps11	Eif3i	0.999861
Prpf3	Dhx16	0.999861
LOC500594	ENSRNOG00000027694	0.999861
Supt16h	Gtf2h1	0.999861
Brca1	Brcc3	0.999861
Eif3c	RGD1563705	0.999861
ENSRNOG00000011355	Rps9	0.99986
Dhx15	Snrpb2	0.99986
Ppie	Phf5a	0.99986
Supt5h	Gtf2h4	0.99986
Atm	Orc4	0.999859
Mrps34	Mrpl54	0.999858
Polr2e	Gtf3c3	0.999858
Pdcd11	ENSRNOG00000027694	0.999858
ENSRNOG00000001611	LOC679683	0.999858
Ndufa10	Timmdc1	0.999857
Eif2s1	ENSRNOG00000029988	0.999857
Sf3a1	Cwc15	0.999856
Dync1h1	Wdr60	0.999856
Rpl18a	Rps28	0.999854
Gtf2f1	Gtf2a1	0.999853
Psmb3	Psmb6	0.999853
Sec24b	Trappc6b	0.999852
RGD1564719	Fan1	0.999852
Eif2s2	Eif3h	0.99985
Ckap5	Tubgcp6	0.99985
Exosc4	Cnot1	0.99985
Gtf2f2	Atp5c1	0.999849
Polr2f	Ints3	0.999848
Fgfr1	Grb2	0.999848
Rps27	ENSRNOG00000048437	0.999848
Prpf31	Cdc40	0.999847
RGD1563613	ENSRNOG00000030217	0.999847
Utp6	Bysl	0.999847
Anapc7	Fbxo5	0.999847
Nxf5	Nup88	0.999846
Rpl22l1	ENSRNOG00000030217	0.999845
Rps12	Rpl36	0.999843
Use1	Uso1	0.999843
Pcna	Atm	0.999843
Rps21-ps1	Eif3i	0.999843
Mrpl34	ENSRNOG00000047563	0.999842
Mrpl1	Mrps10	0.999841
Ndufa9	ND1	0.99984
Ncbp1	Eftud2	0.99984
Ap2b1	Dnm3	0.99984
Mcm5	Ccne2	0.999839
U2af2	Snrpb	0.999839
Psmb6	Psmb9	0.999837
Mrpl54	ENSRNOG00000047563	0.999836
Rps5	Rpl30	0.999836
Dhx16	Dhx15	0.999835
Ints6	Ctdp1	0.999835
Psma1	Psma8	0.999834
Rpl11	LOC688684	0.999834
Rps16	Rpl11	0.999834
LOC500594	LOC100364509	0.999832
Ncbp1	Cpsf2	0.999832
Nop58	Nhp2l1	0.99983
Eftud2	Prpf40a	0.99983
Nxf5	Ranbp2	0.99983
RGD1561871	RGD1564095	0.99983
Cstf3	Magohb	0.999829
Psmc3	Psma2	0.999829
Cdc5l	Ncbp1	0.999829
LOC100362751	RGD1561871	0.999829
Etf1	ENSRNOG00000037607	0.999829
Rpl6	Rpl28	0.999826
Rpl35	Gm8444	0.999826
Rps27l3	RGD1564095	0.999826
Prpf3	Cwc25	0.999826
Psmb5	Psmb9	0.999825
ENSRNOG00000016220	Rpl37a-ps1	0.999825
ENSRNOG00000016220	Rps11	0.999825
LOC686074	Gm8444	0.999825
Rbm22	Lsm3	0.999823
Rps12	Eif3a	0.999822
Eif3e	RPS3A	0.999822
Nxf2	Nup98	0.999822
Eif4a3	Dhx15	0.999821
Tubgcp2	Cdk5rap2	0.999821
Dhx38	Ppie	0.999819
ENSRNOG00000033058	RGD1559724	0.999818
Rpl13a	LOC688684	0.999818
Rbm8a	Sf3b2	0.999815
Syk	Grb2	0.999815
LOC690550	LOC100361934	0.999815
Eif3g	LOC306079	0.999815
Rpl29	ENSRNOG00000029594	0.999814
Rpl10l	ENSRNOG00000029594	0.999814
Tbp	Supt4h1	0.999814
Polr1a	Ints6	0.999813
Snrnp40	Dhx16	0.999811
Rps10l1	ENSRNOG00000027694	0.999811
Ndc80	Ppp2r1b	0.999811
Polr2e	Cdc73	0.999811
Clta	Ap2s1	0.999809
Ppih	Sf3a3	0.999809
Crnkl1	Lsm4	0.999807
Gtf2a2	Polr3c	0.999807
Rpsa	LOC100362987	0.999806
Ncbp1	Snrpb2	0.999806
Rpl27	Rpl7	0.999805
Mrpl1	Mrpl52	0.999805
ENSRNOG00000033058	ENSRNOG00000030217	0.999804
RGD1563613	ENSRNOG00000033058	0.999803
Ddx46	Cdc40	0.999802
Rpl10l	LOC100362751	0.999801
Rbx1	Ubb	0.999801
Sf3a2	Poldip3	0.9998
Spc24	Cenpn	0.9998
Lsm7	Cwc15	0.9998
RGD1565317	ENSRNOG00000031579	0.9998
Usp39	Sf3b2	0.999799
Prpf4	Cdc5l	0.999799
Fancc	Ercc1	0.999796
Psme3	Psmd14	0.999795
Noc4l	ENSRNOG00000027694	0.999795
Polr2f	Taf9b	0.999794
ENSRNOG00000027593	ND5	0.999793
Gnb1	Gnb5	0.999793
Inip	Ercc6	0.999792
Cenpt	Bub1	0.999791
Rpa2	Dbf4	0.999791
Utp6	Lsm2	0.999791
ENSRNOG00000011355	Rps12	0.999789
Nup107	Thoc5	0.999787
Eif3i	ENSRNOG00000049025	0.999787
Mrps12	Mrpl10	0.999786
Mrpl41	ENSRNOG00000047563	0.999786
ENSRNOG00000029594	Rps6	0.999785
Rpl22l1	Rpl22l2	0.999785
Etf1	Rbm8a	0.999785
Nop58	ENSRNOG00000027694	0.999785
Prpf6	Snrpb	0.999785
Mrps27	Mrpl16	0.999784
ENSRNOG00000025122	Rpl11	0.999784
Ndufa3	Tmem126b	0.999783
ENSRNOG00000050264	ENSRNOG00000028939	0.999783
Snrnp35	Cdc40	0.999782
Mrpl43	Mrpl12	0.999781
Emg1	Snrpd2l	0.99978
Ndc80	Cdc27	0.999779
Rps3a	Rpl10	0.999779
Eif2s1	Eif3f	0.999779
Cdc20	Fzr1	0.999778
Nsl1	Cdc27	0.999776
Rpl39l	ENSRNOG00000029594	0.999776
Riok1	Rps27l3	0.999776
Sart1	Snrpb	0.999776
Cdc5l	Eps15	0.999775
ENSRNOG00000002070	Mrpl38	0.999774
Lsm2	Bms1	0.999774
Etf1	LOC100362751	0.999774
Sf3a3	Prpf38a	0.999774
Ndc80	Pmf1	0.999774
Sf3b5	Ppil1	0.999774
Magoh	Ncbp1	0.999773
Sf3a2	Prpf38a	0.999772
Ercc3	ENSRNOG00000017864	0.999772
ND4	Ndufa11	0.999771
Magoh	Snrpd3	0.99977
ENSRNOG00000015335	ENSRNOG00000033152	0.99977
Wbp4	Nhp2l1	0.99977
Ranbp2	Nup85	0.999769
Nup205	Rangap1	0.999769
Mrps34	LOC367117	0.999768
Ppie	Srrm2	0.999767
ENSRNOG00000027593	Ndufs2	0.999766
Psmd8	Psme4	0.999766
Dpy30	Wdr5	0.999765
ENSRNOG00000029594	Gm8444	0.999763
Isy1	Sf3b2	0.999761
Ncbp1	Srrm1	0.999761
Eif3f	ENSRNOG00000025122	0.99976
Cwc22	Sf3a3	0.999759
LOC500594	Rps11	0.999758
Gnb1	ENSRNOG00000008926	0.999758
Eif3g	ENSRNOG00000020982	0.999757
Sf3b2	Snrpc	0.999756
Pcna	Fancm	0.999755
Bub3	Dsn1	0.999755
Rpl29	Psmd4	0.999754
Slx1b	RGD1306926	0.999754
Mrpl47	Mrps27	0.999753
Psmd13	Psme4	0.999753
Mrpl51	Mrpl12	0.999752
Rps27l3	Eif3b	0.999751
Ncbp1	Ppie	0.99975
Prpf19	Lsm8	0.99975
Cog8	Rab6b	0.99975
Psma1	Psmd11	0.999749
Ndc80	Cdc23	0.999747
Ihh	Ctnnd1	0.999745
Hras	Rap1b	0.999743
Mrpl48	Mrpl12	0.999743
Isy1	Ppil1	0.999742
Cnot1	Dcp1a	0.999742
Sart1	Magohb	0.999742
Atp5j2	Gtf2a1	0.999742
Rpl35	ENSRNOG00000016220	0.999741
Ddx39a	Ddx39b	0.999741
Rpl22	ENSRNOG00000038864	0.999741
Exosc5	Cnot2	0.99974
RGD1561871	ENSRNOG00000037607	0.99974
RGD1563613	ENSRNOG00000033625	0.999739
Snrnp40	Dhx38	0.999739
Emg1	Lsm5	0.999738
Hnrnpu	Srsf5	0.999736
Leo1	Exosc8	0.999735
Mrps27	mrpl9	0.999735
Anapc2	Bub3	0.999735
Mrps18c	Mrpl12	0.999735
Polr2e	Taf7l	0.999734
Rbm22	Cwc15	0.999734
Rps15a	Ubb	0.999734
Rps15a	RGD1559724	0.999734
Gtf2f1	Xpa	0.999734
Cdc40	Sf3a1	0.999734
Polr2b	Bdp1	0.999733
Srrm2	Sf3a3	0.999732
Eed	Mta1	0.99973
Rpl29	ENSRNOG00000025122	0.999729
Ndc80	Cdc26	0.999729
Fbl	LOC100364509	0.999728
Rpl35	ENSRNOG00000027694	0.999727
Bcas2	Sf3b2	0.999726
Mrps27	Mrpl37	0.999725
Riok2	LOC688684	0.999725
Dhx38	Ppih	0.999725
Dynlrb2	Ift57	0.999723
Utp14a	Utp20	0.999722
Sf3a2	Magohb	0.999721
Snrnp200	Cpsf2	0.999721
Prpf19	Lsm5	0.999717
Eif3e	ENSRNOG00000004163	0.999716
Cdc5l	Cwc15	0.999715
Snrpd2l	Bms1	0.999715
Rps3	ENSRNOG00000029594	0.999715
Commd6	Skp1	0.999713
Txnl4a	Cdc5l	0.999712
Rps3	Rpl22l2	0.999712
ENSRNOG00000020982	Eif3i	0.999712
Cdc40	Ppih	0.999711
Sf3b5	Bcas2	0.999709
Mrps12	ENSRNOG00000047563	0.999708
Ndc80	Cdc20	0.999707
Rpl11	Gm8444	0.999706
Ppih	Sf3a1	0.999706
Polr2j	Ercc5	0.999705
Snrpa	Smn1	0.999703
Rps27	Rpl22l2	0.999703
Magoh	Dhx16	0.999702
Dhx15	Snrpf	0.999702
Eif2s1	ENSRNOG00000031579	0.999701
Rac1	Ret	0.999701
LOC690840	ENSRNOG00000033686	0.999701
Cnot11	Dcp1b	0.999699
Riok2	Rpl15	0.999699
Ndufv1	Tmem126b	0.999699
ENSRNOG00000002070	Chchd1	0.999699
Smn1	Snrpb	0.999695
Psmd5	Psmb11	0.999694
RGD1565317	Nob1	0.999693
Rps16	Rpl10	0.999692
Rps15a	Uba52	0.999691
Mau2	Nuf2	0.999691
Ndufs1	ND4	0.999691
Fam175b	Mre11a	0.99969
Top3a	Nbn	0.999689
Wdr61	Dis3	0.999688
Exosc5	Rtf1	0.999687
Rnpc3	Sf3a2	0.999687
LOC100360846	Actr8	0.999686
Dnaja2	Ppil1	0.999684
Polr3e	Mnat1	0.999684
Nfkb1	Cul1	0.999683
Rps24	Rpl15	0.999682
Rbm8a	Dhx16	0.999682
Srsf11	Snrpd2l	0.999678
Xab2	Snrpn	0.999677
Dbf4	Rpa1	0.999677
Polr2f	Ccnk	0.999676
Mrps28	Mrpl38	0.999675
Rbm8a	Cstf3	0.999675
Sf3b4	Ppih	0.999675
Cdc5l	Nhp2l1	0.999675
Ercc2	Rpap2	0.999675
Snrnp40	Sf3b4	0.999674
Sf3b1	Aqr	0.999673
Ccna1	Orc1	0.999672
Stx6	Rint1	0.999671
Eif4a3	Cpsf2	0.999671
Snrnp40	Sf3a2	0.999671
Trappc8	Stx5	0.999671
Taf8	Bdp1	0.99967
Mrps18a	Mrrf	0.999669
Rpl27	ENSRNOG00000031579	0.999667
Cwc27	Sf3a3	0.999666
Rps23	Rpl30	0.999666
Nup85	Sec23a	0.999665
Txnl4a	Snw1	0.99966
ND5	Ndufs2	0.999659
Rps14	Rpl15	0.999659
Ecsit	Ndufb4l1	0.999658
Psmc3	Psmc1	0.999657
Isy1	Sf3b1	0.999657
Sf3b3	Bcas2	0.999657
Psmb10	Psmb6	0.999656
Plrg1	Lsm3	0.999655
Mrpl54	Mrrf	0.999653
Sf3b2	Cwc25	0.999653
Gnb2	Tas1r3	0.999653
Anapc2	Smad2	0.999651
Lsm7	Cdc5l	0.999651
Nup93	Chtop	0.999649
Sec22c	Stx18	0.999648
Trappc5	Rabggtb	0.999648
Isy1	Sf3b4	0.999647
Hat1	Jarid2	0.999644
Rbm22	Sf3a1	0.999644
Ubb	ENSRNOG00000049025	0.999643
ND3	Ndufa11	0.999642
LOC100360846	Psmb9	0.999641
ND2	Ndufa11	0.99964
Eif3m	ENSRNOG00000048523	0.99964
Bub1	Cenpa	0.99964
Ercc3	Ints6	0.999639
Chd1l	Pole2	0.999638
LOC690550	RGD1560088	0.999637
Ubb	Nbn	0.999636
Cwc27	Ddx23	0.999636
Ruvbl1	Suz12	0.999635
Rbl2	Mcm10	0.999635
Psma1	Psmd3	0.999634
Nxf2	Nxf1	0.999634
Polr3g	Tbp	0.999634
Eif3d	LOC100362987	0.999634
Rpl22l1	ENSRNOG00000033058	0.999633
Mrps34	LOC100361098	0.999632
Taf13	Atp5f	0.999631
Taf10	Gtf2f1	0.999631
Snrpd1	Supt5h	0.99963
Isy1	Prpf31	0.999629
Cenpj	Ofd1	0.999627
ENSRNOG00000034237	ENSRNOG00000043348	0.999626
Rps8	Sos1	0.999626
Crnkl1	Ppih	0.999625
Rpp38	LOC100362987	0.999624
Rbm22	Lsm2	0.999622
Mrps5	Mrpl12	0.999622
Psma1	Psmd4	0.999622
Mcm8	Exo1	0.999621
Mrpl54	Mrpl10	0.999621
U2af2	Prpf3	0.999621
Rps16	LOC500594	0.999621
Bud31	Cwc15	0.999621
Hist1h2bf	Bmi1	0.999621
Cdc20	Spc25	0.999619
ENSRNOG00000012538	Rpl19	0.999619
Mrpl54	Mrpl12	0.999618
Mrpl12	Ptcd3	0.999618
Sec22b	Copz1	0.999617
Tubgcp3	Nuf2	0.999617
LOC500684	Sf3a3	0.999615
Nob1	Rpl34-ps1	0.999615
Syf2	Cwc15	0.999614
Rps8	Eif3g	0.999614
ENSRNOG00000002070	Mrps15	0.999613
Ppih	Plrg1	0.999613
Vcp	Ubb	0.999612
LOC682793	LOC688684	0.999611
Rab1a	Exoc7	0.999611
Snx9	Arpc3	0.99961
Uba52	ENSRNOG00000029988	0.999609
Snrpd2	Nol6	0.999607
Emg1	Snrnp200	0.999607
Sf1	Snrpd3	0.999606
Rps8	Eif2s3x	0.999605
Rps12	Rpl6	0.999605
Lsm7	Cwc22	0.999603
Mrps27	Ict1	0.999603
RGD1565317	Rpl10	0.999601
Riok2	ENSRNOG00000048437	0.9996
Ddx23	Srrm2	0.999599
Tradd	Traf6	0.999598
Brip1	Rpa1	0.999598
Gnb2	ENSRNOG00000008926	0.999596
Nupl1	Nup107	0.999596
Mrps5	Mrrf	0.999595
Phc1	H2afx	0.999595
Cdc7	Cdc27	0.999595
Bcas2	Phf5a	0.999594
Usp39	Prpf38a	0.999593
ENSRNOG00000002070	Mrpl53	0.999592
RGD1560917	ENSRNOG00000047563	0.999592
Rbm8a	Lsm3	0.999592
ENSRNOG00000023091	ENSRNOG00000029594	0.999592
Rpl22l1	Rpl10	0.999591
ENSRNOG00000048437	Rpp38	0.999591
Nup188	Pigz	0.999591
Snrpa1	Cltc	0.999591
RGD1564095	Rpl13	0.999589
Eif2b5	Eif3i	0.999588
Snrnp70	Ddx46	0.999588
Cul4b	Dcaf5	0.999587
RGD1564744	Rpl34-ps1	0.999586
RGD1563145	RGD1564095	0.999585
ENSRNOG00000027593	ND4	0.999585
Plcg1	Grb2	0.999585
Psmc3	Psma1	0.999579
Rrp7a	LOC100364509	0.999578
Ddx46	Lsm3	0.999578
Snrpd1	Cstf2	0.999577
Wdr75	ENSRNOG00000004163	0.999576
Cwc27	Prpf19	0.999574
Rpl29	Rpl3l	0.999574
Rps16	Rpl26	0.999574
Prpf4	Snw1	0.999574
Rps10	ENSRNOG00000045885	0.999573
Eif3e	Rpl13	0.999571
Bub1	Nek2	0.999562
Uba52	ENSRNOG00000038864	0.999562
Rps12	RGD1561871	0.99956
ENSRNOG00000028939	LOC688948	0.999559
LOC686074	ENSRNOG00000029594	0.999555
Rpl11	Rpl37a-ps1	0.999555
ENSRNOG00000015335	ENSRNOG00000016220	0.999554
ENSRNOG00000045885	ENSRNOG00000029627	0.999553
ENSRNOG00000034246	Rps27a	0.999553
Sf3b3	Aqr	0.999553
Mrps31	Mrrf	0.999553
Mrps27	Mrpl35	0.999552
Nup133	Sec23a	0.99955
Crnkl1	Sf3a1	0.99955
Hnrnph2	Snrpd2l	0.99955
Leo1	Polr2g	0.999549
Mrps27	Mrpl49	0.999549
Rrp36	Nol6	0.999548
Magoh	Snrpa	0.999548
Ppie	Sf3b2	0.999547
Dhx38	Sf3b2	0.999543
Rbm8a	Nup62	0.999542
Bub1	Anapc11	0.999542
Rpl29	Rpl7	0.999541
Nop58	Utp3	0.999538
Aebp2	Chd3	0.999537
ENSRNOG00000002070	Mrpl52	0.999536
Nup133	Nup88	0.999536
Taf10	Atp5f	0.999536
Imp3	LOC100361854	0.999535
Lsm2	Cwc15	0.999534
Cdk2	Rpa1	0.999531
Cnot7	Exosc5	0.999531
LOC100362751	RGD1563145	0.99953
Xab2	Sf3a2	0.99953
Mrps18c	Gfm2	0.999529
Syf2	Lsm2	0.999526
Gemin6	Snrpep2	0.999524
Prpf4	Srrm2	0.999523
Eif3c	LOC680579	0.999522
Hnrnph2	Rbm8a	0.999518
Gfm2	LOC690271	0.999517
Itsn1	Wasl	0.999516
Rps27l3	Eps15	0.999515
Sec22b	Cog8	0.999515
Usp39	Sf3b1	0.999513
Cenpe	Dsn1	0.999512
Rpl22l1	Uba52	0.999512
Rps15a	LOC689899	0.999511
Polr2c	Polr1c	0.999511
Taf7l	Kat2a	0.999509
Bard1	Exo1	0.999508
RGD1565317	Ubb	0.999508
Cdc23	Nuf2	0.999506
Snrpb	Pigz	0.999505
Mrps27	Mrpl40	0.999504
Rad51b	Nbn	0.999503
Sf3a1	Prpf38a	0.999503
Eif3g	Rps21-ps1	0.999503
LOC686074	RGD1563145	0.999499
Rps15a	LOC500594	0.999499
Rpl13a	ENSRNOG00000029988	0.999498
Polr2k	Cpsf3l	0.999495
Eif3c	LOC100364509	0.999494
Wdr43	ENSRNOG00000025122	0.999491
Nup62	Nup85	0.999491
Rpl10l	RGD1564095	0.99949
ENSRNOG00000030217	LOC688684	0.999489
Cul4b	Cul1	0.999488
ENSRNOG00000029594	Rps21	0.999487
Ruvbl1	RGD1564425	0.999487
Polr3c	Supt4h1	0.999485
LOC500594	RGD1563613	0.999485
Cd2bp2	Sf3b4	0.999484
Mrpl10	Mrpl42	0.999483
Utp3	ENSRNOG00000027694	0.999482
Isy1	Lsm5	0.999481
Psma1	Usp14	0.999481
Polr3d	Gtf2h2	0.999478
ENSRNOG00000015335	Rps27l3	0.999474
Rnpc3	Pigz	0.999474
Mrps33	Mrpl12	0.999472
ENSRNOG00000020982	Eif2s3x	0.999471
Gnb5	ENSRNOG00000008926	0.999471
Ndufab1	Timmdc1	0.99947
Rps15a	LOC690840	0.999468
Taf7l	Atp5g3	0.999468
ND2	Ndufs2	0.999467
Crnkl1	Sart1	0.999466
Nhp2l1	Phf5a	0.999466
Dhx38	Lsm7	0.999465
Cct2	Gng12	0.999465
Rps27l3	LOC498555	0.999463
Uba52	ENSRNOG00000025122	0.999462
Gnb2	Cct4	0.999462
Eif3m	RPS3A	0.999462
Nipbl	Aurka	0.999461
Ppp2r1b	Bub1b	0.999461
RGD1561871	Eif3i	0.999459
Isy1	Ppih	0.999458
Rpl13a	Rpl34-ps1	0.999458
Polr3a	Ints5	0.999457
Sf3b4	Ddx23	0.999457
ENSRNOG00000017864	Polr2l	0.999454
Gtf2f1	Supt4h1	0.999452
Uchl5	Psme4	0.999451
Eed	Mbd3	0.99945
Sec22c	Vamp2	0.999449
Rbx1	Rps5	0.999448
ENSRNOG00000048523	Rps6	0.999448
Pik3r1	Pik3r2	0.999447
Hnrnpa2b1	Snrpb	0.999446
Dclre1b	Fancm	0.999445
Nhp2l1	Dhx16	0.999444
RGD1561871	ENSRNOG00000027694	0.999441
Tada2b	Taf9	0.99944
Bcas2	Sf3b4	0.999439
Sec22b	Trappc2	0.999439
Atrip	Exo1	0.999438
Mrpl14	Mrpl1	0.999437
Rpp30	Eif2s3x	0.999436
Rpl22l2	ENSRNOG00000033625	0.999436
Dnmt1	H2afx	0.999436
Eif3b	Rpl13	0.999434
Prpf19	Lsm2	0.999433
Mrps27	Mrpl46	0.999433
Nup93	Rnps1	0.999432
Psme3	Psmb9	0.99943
Rps12	Ube2d2	0.99943
Etf1	RGD1564095	0.99943
Nupl1	Nup98	0.99943
Mzt1	Haus6	0.999429
Hnrnpa2b1	Rbm8a	0.999429
Tp53bp1	Fen1	0.999427
Eif3f	ENSRNOG00000027694	0.999427
Ddx23	Prpf38a	0.999426
RGD1565317	Rps27	0.999425
ENSRNOG00000030301	ENSRNOG00000048888	0.999424
Lnx1	Usp7	0.999423
ENSRNOG00000038864	Eif3h	0.999422
Gemin6	Snrpd3	0.999421
Snrnp70	Prpf3	0.99942
ENSRNOG00000029627	ENSRNOG00000033152	0.99942
Mrpl48	Gfm1	0.999418
Snap91	Actb	0.999414
Eed	Chd4	0.999414
Wdr61	Exosc2	0.999413
Cd2bp2	Lsm7	0.99941
Lamtor4	Tgfbr1	0.999406
Ltv1	Rps27l3	0.999404
Mrps5	Mrpl1	0.999402
Rpl35	Rpl12	0.999402
Rpl22	Rps5	0.9994
RGD1561871	Eif3k	0.9994
Eed	Rbl1	0.999399
Rpl23a	Rpl36	0.999397
Ints1	Gtf2e1	0.999397
Paf1	Polr2b	0.999396
Tpr	Nup88	0.999395
Fbl	ENSRNOG00000027694	0.999395
Cwc27	Prpf3	0.999395
Ncbp1	Gtf2f1	0.999394
RGD1563145	Gm8444	0.999392
Snrnp70	Dhx15	0.999392
Magoh	Snrpd2	0.999389
Xpa	Fancb	0.999388
Rps27l3	ENSRNOG00000037607	0.999385
MGC112830	Cdk2	0.999382
Sf3b4	Cwc25	0.999382
Rnps1	Cstf3	0.999381
Ndufa3	LOC680288	0.99938
Rbm22	Lsm5	0.99938
Ube2c	Cks1b	0.999379
LOC500684	Prpf38a	0.999378
Rps12	ENSRNOG00000033152	0.999377
Uba52	RGD1563613	0.999376
Sf3b2	Prpf38a	0.999376
Uba52	ENSRNOG00000004163	0.999376
Rmi2	Rpa1	0.999376
Ubb	Anapc13	0.999374
Mrpl3	Mrps27	0.99937
Mrps27	Mrpl4	0.999368
Nup153	Nup43	0.999366
Mrps27	Mrpl28	0.999362
Rps9	ENSRNOG00000029627	0.999362
Rps12	RGD1563613	0.999361
Rnps1	Snrpd2l	0.99936
rCG_49036	Taf7l	0.99936
Ctr9	Exosc5	0.999359
ENSRNOG00000025122	Utp20	0.999357
Cdc16	Nuf2	0.999357
RGD1563613	ENSRNOG00000031694	0.999356
Ercc3	Ints3	0.999355
Taf7	Gtf2h2	0.999354
Scfd1	Rab1a	0.999352
Ap4b1	Gak	0.999352
Ndufa10	ENSRNOG00000027593	0.99935
Rps12	Rpl13	0.999348
Gtf3c3	Crcp	0.999345
Rbbp4	Tle1	0.999344
Isy1	Sf3a3	0.999342
Mrps5	Gfm2	0.999339
Usp39	Cstf2	0.999339
Rnf2	Ring1	0.999336
Taf10	Atp5e	0.999335
Psmc5	Psma2	0.999335
RGD1563613	RGD1559724	0.999334
Ndufc2	Ndufaf1	0.999334
Ndc80	Clasp2	0.999329
Eif3g	Rpl15	0.999327
Rae1	Plrg1	0.999327
Eif3f	LOC500594	0.999326
Xpa	Fancm	0.999325
Exosc4	Supt5h	0.999324
Rpl22l1	Rps12	0.999324
Snrpn	Nhp2l1	0.999321
Riok2	LOC100361854	0.999319
Eif3a	Eif1ax	0.999319
ENSRNOG00000029988	LOC689899	0.999317
Bcas2	Sf3a1	0.999317
Rpl23a	Rpl15	0.999317
Eif3f	Rps15a	0.999317
Eif3g	RPS3A	0.999314
Mcm5	Ercc4	0.999312
Dhx38	Cul4a	0.999312
Sumo1	Tpr	0.999311
ND4L	rCG_31129	0.999311
Ndc80	Cenpn	0.99931
Atp5c1	ENSRNOG00000045749	0.999309
Exosc9	Cnot11	0.999307
Rpl3l	Pno1	0.999305
Slx1b	Slx4	0.999303
Ercc3	Supt5h	0.999303
Cwc27	Magohb	0.999303
Tbl1xr1	Ino80	0.999301
Sf3b1	Magohb	0.999301
Rps3a	ENSRNOG00000032605	0.9993
Snrpa1	Hnrpd	0.9993
Crnkl1	Cwc15	0.999299
Dhx38	Sart1	0.999297
ENSRNOG00000015335	ENSRNOG00000037607	0.999296
Magoh	Magohb	0.999296
Mrps27	Mrpl48	0.999296
Cdk7	Gtf2f1	0.999294
Gtf2a2	Gtf2f1	0.999293
ENSRNOG00000016220	LOC680579	0.999292
Rpl18a	Rpl10a	0.999289
Eif3l	Rps11	0.999286
Trappc3	Sec24b	0.999285
Poldip3	Ranbp2	0.999284
Eif3l	Rps12	0.999281
Rpl35	RGD1561871	0.999281
Cenpc	Bub1	0.999281
Cdc40	Lsm5	0.999281
rCG_49971	Ttc37	0.999281
LOC306079	Eif3k	0.999279
Dhx38	Sf3b4	0.999278
Cnot2	Exosc1	0.999278
Ndufs4	ND2	0.999277
Sf3a2	Rbm8a	0.999277
Rpl27a	ENSRNOG00000031947	0.999276
ENSRNOG00000027593	ND3	0.999276
L3mbtl2	Cbx2	0.999275
Riok2	Etf1	0.999275
ENSRNOG00000012538	LOC690840	0.999272
Mrpl48	Mrrf	0.999271
Rps3a	Eif3i	0.999271
Snw1	Lsm2	0.99927
Taf9b	LOC500350	0.999267
Rps3	Eif3a	0.999266
Dhx16	Magohb	0.999265
Dhx37	Imp4	0.999264
Fbxw7	Socs3	0.999261
Polr3e	Crebbp	0.999259
ENSRNOG00000015335	RGD1564095	0.999258
Usp39	Wbp4	0.999257
ENSRNOG00000031579	LOC100364509	0.999256
Supt6h	Polr2j	0.999256
Rps27l3	LOC500594	0.999253
Dhx16	Lsm5	0.999253
Tbp	Hif1a	0.999251
Prpf31	Prpf19	0.99925
Psmc2	Ruvbl1	0.99925
Rps10l1	LOC100364509	0.99925
Cenpe	Tubgcp3	0.999249
ENSRNOG00000030217	ENSRNOG00000033625	0.999248
Polr1c	Mnat1	0.999247
ENSRNOG00000015335	ENSRNOG00000029594	0.999247
Lsm4	Snw1	0.999246
Ddx52	LOC688637	0.999245
Bub1	Anapc4	0.999245
Ercc1	Rmi1	0.999244
Nup54	Upf3a	0.999243
Prpf31	LOC500684	0.999237
Xab2	Lsm7	0.999236
Eif3m	LOC686074	0.999236
Stat5a	Il10rb	0.999231
Nuf2	Anapc4	0.999231
Rac1	Ptpra	0.999227
Ercc3	RGD1562997	0.999225
Ndufv2	ND4	0.999223
Cdk7	Gtf2f2	0.999222
Cenpe	Itgb3bp	0.99922
Cdc7	Rpa1	0.99922
Dhx38	Txnl4a	0.999219
Sec22b	Sec22c	0.999218
Polr3d	Polr1a	0.999217
Bub3	Rad21	0.999216
Rpa2	Mcm10	0.999215
Psmb6	Psmb8	0.999214
Bcas2	Sart1	0.999214
Eif3g	LOC100361854	0.999213
Nxf2	Nup155	0.999211
Ephb1	Arpc4	0.999208
Eps15	Snx9	0.999205
Smn1	Magohb	0.999204
Rpl22l1	Rpl30	0.999203
Rps23	Rpl10a	0.999202
ENSRNOG00000033686	LOC688684	0.999199
Isy1	Eif4a3	0.999198
Ints5	Gtf2h1	0.999197
Ndufa10	Ndufaf1	0.999197
Usp22	Taf7l	0.999193
ENSRNOG00000021843	Rps28	0.999193
ENSRNOG00000033058	LOC688684	0.999192
Imp3	Rpl15	0.999189
Cdk2	Mcm5	0.999189
ENSRNOG00000031694	LOC688684	0.999188
Tp53bp1	Rad17	0.999188
Magoh	Cstf2t	0.999188
Exosc9	ENSRNOG00000049822	0.999187
Mrps18a	ENSRNOG00000002070	0.999182
ENSRNOG00000033058	LOC100364509	0.999182
ENSRNOG00000023098	Fancm	0.999181
RGD1563705	Rpl36	0.99918
Efna2	Efna3	0.999179
Slx4	Fancl	0.999172
Dhx37	Fcf1	0.999172
Snrpd3	Kpnb1	0.999171
Eif2s1	Rpl3	0.999169
Rpl22l1	Rps25	0.999166
Mrps27	Mrpl53	0.999164
Mrpl10	LOC100361098	0.999162
Mad2l1	Anapc13	0.999162
Uba52	RGD1564095	0.999161
Eif3k	ENSRNOG00000049025	0.999161
Hnrnpf	Dhx16	0.999161
Dhx38	Lsm8	0.99916
Mrpl28	Mrrf	0.999159
Polr2j	Asun	0.999157
Dync2h1	Kifap3	0.999157
ENSRNOG00000029988	Rps21	0.999156
ENSRNOG00000033625	RGD1559724	0.999154
Stx5	Bub1	0.999153
Rps12	LOC500594	0.999152
Polr3gl	Bdp1	0.999151
Sf3b3	Cwc25	0.99915
Ndufab1	Tmem126b	0.999148
Copg1	Rint1	0.999147
Ints3	Gtf2h4	0.999146
Upf3b	Upf3a	0.999146
Snrpep2	LOC688637	0.999145
ENSRNOG00000032605	LOC688684	0.999139
Cog2	Nsf	0.999139
Xab2	Nhp2l1	0.999137
Polr2j	ENSRNOG00000046770	0.999137
Bcas2	Lsm8	0.999134
Apbb1ip	Ereg	0.999134
Rpl10l	ENSRNOG00000037607	0.999134
Riok1	LOC100364509	0.999132
Hsf1	Dnajc6	0.999131
Prpf4	Cdc40	0.999128
Brf2	Brf1	0.999127
Magoh	Snrpd2l	0.999126
Psma1	Psmd13	0.999126
RGD1565317	Eif3d	0.999126
Usp39	Sf3a1	0.999123
Rps16	Rpl5	0.999122
Polr2j	Cpsf3l	0.999121
Snrpd2l	Utp3	0.99912
Snrnp70	Sf3a3	0.999118
Mrps6	Mrpl55	0.999116
Bcas2	Ddx23	0.999116
Cbx4	H3f3c	0.999114
Tmem126b	RGD1306782	0.999113
Cwc27	Rbm8a	0.999112
Ercc2	Mllt1	0.999109
Trappc5	Stx5	0.999108
Polr2e	Taf5	0.999108
Taf5	Kat2a	0.999108
Rpl13a	RGD1563613	0.999105
Mrpl44	Mrps27	0.999101
Ttc30a	ENSRNOG00000005868	0.9991
Ndufaf3	Ndufb9	0.9991
Xab2	Lsm5	0.9991
Ndufa3	LOC684509	0.999099
Rps12	ENSRNOG00000045885	0.999099
RGD1562997	LOC500350	0.999098
Nup54	Rangap1	0.999096
Eif3m	Rps27l3	0.999095
RGD1565317	Rps15	0.999094
Prpf8	Ddx42	0.999086
Atp5c1	ENSRNOG00000050788	0.999085
Imp3	Rps11	0.999083
Prpf6	LOC500684	0.999081
Rrp7a	ENSRNOG00000025122	0.999079
Gnb2	Cct2	0.999078
Rnpc3	Rbm22	0.999077
RGD1564744	Rps5	0.999076
LOC367117	Mrpl55	0.999075
Gtf3c5	Crcp	0.999074
Polr2j	Polr1c	0.999072
Rpl27a	Rpl37a-ps1	0.999071
LOC500684	Sf3a1	0.999069
Arpc5	Src	0.999069
Bud31	Thoc7	0.999069
Ercc3	Bdp1	0.999069
Mrps23	ENSRNOG00000002070	0.999066
Rpa2	Orc6	0.999066
Psmb10	Psme3	0.999064
ENSRNOG00000002070	Mrpl46	0.999064
Sf3b3	Rbm8a	0.999064
Eif3e	ENSRNOG00000031947	0.999063
Rplp1	LOC680579	0.999061
ENSRNOG00000031579	Rpl34-ps1	0.999061
Prkar1a	Cenpj	0.99906
RGD1564744	Rps23	0.999059
Sos2	Fyn	0.999059
Cpsf4	Magohb	0.999054
Cdc5l	Prpf38a	0.999053
Pcna	Rad52	0.999052
LOC691015	Timmdc1	0.999051
Lsm7	LOC500684	0.999049
Cdc7	Orc3	0.999049
RGD1565317	ENSRNOG00000034246	0.999046
Gngt1	Gna11	0.999045
Sart1	Phf5a	0.999041
Snap91	Arrb1	0.999037
Fancg	Atr	0.999037
Sec16a	Nup88	0.999037
Nhp2l1	ENSRNOG00000027694	0.999036
Ino80e	Psmd11	0.999036
Trappc12	Uso1	0.999036
Usp39	Sf3b5	0.999036
RGD1560917	Mrps17	0.999035
Crnkl1	Cwc27	0.999034
Mrpl32	Mrps27	0.999033
Isy1	Cpsf4	0.999031
Sf3b4	Rbm8a	0.999029
Rpl11	Rps21-ps1	0.999027
Eif2s1	Rpl18a	0.999026
Ppp2r2d	Bub1b	0.999023
Polr2g	RGD1308908	0.999022
Lsm4	Ppil1	0.999021
Csnk1e	Rps8	0.999016
Rps12	Rps10	0.999012
ENSRNOG00000030217	ENSRNOG00000033152	0.999011
Ruvbl1	Cenpt	0.999011
Rps10	ENSRNOG00000027694	0.99901
ENSRNOG00000047516	Traf2	0.999005
Bud31	Prpf6	0.999004
Prpf31	Aqr	0.998997
Rcl1	Ddx49	0.998996
Tp53bp1	Atr	0.998992
Psma2	Psmd14	0.99899
Rps23	Rpl10	0.998989
Sympk	Cdc40	0.998988
Exosc9	Supt5h	0.998988
Xab2	Cstf3	0.998986
Eif3l	RGD1563613	0.998986
Prpf4	Cwc25	0.998982
Lamtor5	Fancm	0.998982
Mcm5	Pole2	0.998979
Snrnp70	Prpf19	0.998979
Ubb	Rpl34-ps1	0.998978
Eif2b3	Eif1ax	0.998976
Dcp1a	Cnot2	0.998976
Prpf19	Ddx23	0.998974
Rpl35	RGD1563145	0.99897
ENSRNOG00000011355	LOC100362987	0.998969
Dhx37	Wdr46	0.998963
Ncbp1	Prpf3	0.998963
Rpl36	Gm8444	0.998962
Rpl18	Rpl10a	0.998961
Rb1	Cdc45	0.998961
Tab2	Fadd	0.998958
LOC306079	Eif3b	0.998957
Cenpu	Bub1b	0.998955
Mrpl43	Gfm2	0.998955
Dcaf13	Diexf	0.998952
Eif2s1	Eif3b	0.99895
Psmb7	Psme3	0.998945
Gng10	Gcg	0.998944
Ubb	Pms2	0.998943
Psmb11	Psmd9	0.998942
Ino80	Nbn	0.99894
Gna14	Gngt5	0.998939
Sympk	Snrpd2l	0.998935
Mrps27	Mrpl2	0.998932
Ccne1	Fbxw11	0.998931
Rmi1	ENSRNOG00000023098	0.99893
Usp39	Cdc40	0.99893
Rps27	LOC100361854	0.998929
Ppp2r1b	Anapc16	0.998929
Syf2	Prpf3	0.99892
Thoc5	Ddx39b	0.998916
Gtf2e1	RGD1308908	0.998914
Cops8	Rpa1	0.998912
Polr2k	Rtf1	0.998907
Snrpep2	Dhx15	0.998906
Sart1	Ppil1	0.998905
ENSRNOG00000048437	Rps24	0.998904
Birc2	Birc3	0.998903
LOC690840	ENSRNOG00000038864	0.998902
Mrps27	Mrpl23	0.998902
Braf	Rasa1	0.998902
Rps25	ENSRNOG00000045885	0.998899
Rpl27a	ENSRNOG00000034237	0.998898
LOC690131	LOC685069	0.998897
Ctnnb1	Rbbp4	0.998897
Mrps18a	Mrpl1	0.998893
Ncbp1	Eif3b	0.99889
Gtf2h3	Ints3	0.998889
Psma1	Adrm1	0.998889
Riok2	Rpl6	0.998887
Mrps18a	Mrps18b	0.998887
Ift22	ENSRNOG00000005868	0.998886
Snapc5	Bdp1	0.998882
Lsm10	Prpf8	0.998882
Mrps27	LOC100361098	0.998881
Prpf31	Cwc25	0.99888
Ercc2	Ints5	0.998877
Xab2	Prpf38a	0.998877
Rpl3l	ENSRNOG00000029594	0.998875
Brf2	Polr2c	0.998872
Snrnp200	Prpf40a	0.998872
Lsm4	Srrm2	0.99887
Rps9	ENSRNOG00000045885	0.998868
Cwc27	Bcas2	0.998865
U2af2	Eftud2	0.998863
LOC686074	ENSRNOG00000027694	0.998861
Dhx37	Nhp2l1	0.99886
Psma1	Psmc6	0.998859
Ndufs1	Timmdc1	0.998854
ENSRNOG00000015335	Gm8444	0.998853
Rps13	Cbl	0.998849
RGD1565317	ENSRNOG00000032605	0.998849
ENSRNOG00000047244	ENSRNOG00000005665	0.998849
Phf5a	Plrg1	0.998847
Nol6	ENSRNOG00000049025	0.998847
Rbx1	Anapc11	0.998845
Rpl29	LOC686074	0.998845
Cwc27	Lsm5	0.998841
Fbl	Imp4	0.998839
Ints1	Polr3e	0.998837
RGD1565317	Rpl36	0.998835
Mrps18c	Mrrf	0.998831
Psmd4	Cul1	0.99883
ENSRNOG00000027593	Timmdc1	0.99883
Mcm4	Prim1	0.998829
Atm	Orc1	0.998827
ENSRNOG00000033152	ENSRNOG00000031694	0.998826
Mrps28	Mrpl52	0.998822
Stam	ENSRNOG00000048523	0.998821
Snapc3	Tbp	0.998821
Mylip	Rev1	0.99882
Rpl22l2	ENSRNOG00000031694	0.998819
Rps27	ENSRNOG00000037607	0.998814
Rpl37a	ENSRNOG00000038864	0.998813
ENSRNOG00000042523	Ube2d1	0.998812
Polr2d	Polr3h	0.99881
Taf6	Bdp1	0.998809
Plk4	Cep290	0.998808
Prpf19	Nhp2l1	0.998802
Ercc4	Ube2t	0.998802
Efnb3	Efnb1	0.998801
Polr2g	Atp5c1	0.998799
LOC500594	Rpl23	0.998796
Xab2	Lsm4	0.998794
LOC690840	ENSRNOG00000029594	0.998793
Magoh	Sf3b2	0.998791
Rpl13a	ENSRNOG00000004163	0.998786
Polr2b	Snrpb2	0.998785
Etf1	Rpl11	0.998784
Trappc5	Stx1a	0.998781
Wdr61	Exosc9	0.998776
Rpl6	ENSRNOG00000048523	0.998776
Mrps31	Mrpl12	0.998775
RGD1559724	ENSRNOG00000027694	0.998772
Rpl17	ENSRNOG00000033686	0.998769
Braf	Grb2	0.998768
Sec16a	F9	0.998764
Rps13	Rpl11	0.998754
Shfm1	Psmb11	0.998751
Magoh	Lsm5	0.998751
Rpl29	Rpl19	0.998749
Atp5d	rCG_49036	0.998749
Tbp	ENSRNOG00000050788	0.998749
Rbm8a	Rae1	0.998746
ENSRNOG00000047244	Zw10	0.998743
Actr8	Psmd1	0.998737
Psmc3	Psme3	0.998736
rCG_49036	Atp5e	0.998733
Snrnp70	Lsm5	0.998729
Fancc	Rpa1	0.998727
Gtf2a2	Ercc3	0.998723
Ncbp1	Cwc22	0.998721
Gtf2a2	Polr3e	0.99872
LOC100361854	Eif3i	0.998718
Isy1	Lsm3	0.998717
Cdt1	Pold1	0.998716
Rps27l3	Shc1	0.998709
Etf1	Rpl6	0.998708
Rpl5	ENSRNOG00000004163	0.998705
Rplp1	LOC679683	0.998704
Prpf19	Lsm3	0.998702
Nhp2l1	Cdc40	0.998701
Nup133	Rangap1	0.998697
LOC100361854	ENSRNOG00000034246	0.998694
Syf2	Snrnp70	0.998694
Cep290	Cep76	0.998693
Ndufa3	Ndufaf1	0.998692
Gng10	Gna11	0.998691
Itsn2	Grb2	0.998691
Ube2m	Dda1	0.998689
LOC690131	Cbx2	0.998688
Prpf31	Srrm2	0.998688
Dhx37	Nop56	0.998688
Xab2	Cwc15	0.998687
Ndufv2	Timmdc1	0.998685
Ikbkg	Traf3	0.998683
Rpl35	Rps12	0.998682
Magoh	Sf3b3	0.998682
Prpf4	Thoc5	0.998679
Ints3	Polr2l	0.998678
Lsm4	Cwc15	0.998678
Wbp4	Sf3a3	0.998676
Lsm7	Snw1	0.998674
Gtf2f2	Ercc5	0.998669
Rps15	LOC686074	0.998666
Nup93	Rbm8a	0.998665
Magoh	Sf3a2	0.998656
ENSRNOG00000015335	RGD1563145	0.998653
Rps15a	LOC108349606	0.998652
Rpl35	ENSRNOG00000033686	0.998649
Srrm2	Prpf38a	0.998649
Bcas2	Lsm5	0.998647
Rps23	Eif4g1	0.998643
Polr2f	Iws1	0.998641
ENSRNOG00000029988	Eif3b	0.998641
LOC100360846	Psma1	0.998641
Tubgcp3	Cdk5rap2	0.998638
Arnt	Taf9	0.998637
Rpl39l	ENSRNOG00000034246	0.998637
Mcm4	Orc6	0.998635
Txnl4a	LOC500684	0.998633
Utp6	RGD1563705	0.998632
Polr2j	ENSRNOG00000017864	0.998632
ENSRNOG00000012538	Rps12	0.998629
Taf2	Gtf2h1	0.998629
Etf1	Rps10l1	0.998629
Polr1a	Tbp	0.998623
Stx5	Vps52	0.998622
Mcm6	Orc3	0.998622
Sf3b5	Rbm8a	0.99862
Rpl18	LOC100364509	0.998619
Snrnp70	Ppil1	0.998619
ENSRNOG00000017864	Gtf2e2	0.998618
Rbm22	Sf3a3	0.998617
Gtf2a2	Polr1e	0.998613
Brca1	Rad51c	0.998612
LOC680959	Rpl7	0.998611
Rps28	Rps21	0.998611
Psma1	Psmd14	0.99861
Ppp2r1b	Anapc13	0.99861
Polr2d	Ccnt1	0.998609
Brf1	Mnat1	0.998607
Polr1a	Polr3f	0.998607
ENSRNOG00000048437	ENSRNOG00000045885	0.998605
Taf9b	Gtf2f2	0.998605
Magoh	Cwc25	0.998602
ENSRNOG00000033152	RGD1563145	0.9986
Isy1	Lsm2	0.998598
Ripk1	Traf6	0.998596
LOC690550	Ndufb4	0.998594
Cd2bp2	Ppih	0.998591
Ret	Fyn	0.99859
Prkcq	Traf6	0.998589
Sf3b4	Ppie	0.998583
RGD1564744	Rps8	0.998582
Txnl4a	Cwc22	0.998575
Snrpep2	Gemin8	0.998572
Casc5	Mad2l1	0.998572
Pcf11	Magoh	0.998572
Ppp2r1b	Anapc4	0.998569
RGD1563613	Eif3i	0.998564
Psmb5	Psme3	0.998563
Rbm8a	Tpr	0.998559
Cep290	Cep135	0.998556
Casc5	Anapc11	0.998554
Isy1	Sf3b5	0.998551
Mrpl41	Mrps17	0.998551
Snrnp70	Phf5a	0.99855
Dhx37	LOC100364509	0.99855
LOC100361934	Ndufb4	0.99855
Snrnp200	Srrm1	0.998547
Taf1c	Bdp1	0.998539
Ints1	RGD1308908	0.998539
Trip12	ENSRNOG00000033625	0.998536
Ddx52	LOC100364509	0.998533
Ints6	Gtf2f1	0.998533
Bysl	ENSRNOG00000033625	0.998531
Nup205	Seh1l	0.99853
Snrpd1	Thoc7	0.99853
Ndufab1	Ndufaf1	0.998529
Cops6	RGD1564719	0.998529
Gtf3c5	Polr3e	0.998527
RGD1565317	Rpl12	0.998526
Psmb3	Psmb9	0.998525
Snrpd2	Cirh1a	0.998524
Mrps18a	Mrpl12	0.998522
Atg13	Lamtor2	0.998522
Mta2	Aebp2	0.998522
Ercc1	Telo2	0.998505
RGD1560088	Ndufb4	0.998503
Prpf31	Syf2	0.9985
Nsf	Vps54	0.998497
Ercc2	Cul4b	0.998495
Prpf6	Dhx15	0.998495
Usp39	Snw1	0.998486
RGD1306730	Orc1	0.998484
Znrf2	Ube2v2	0.998483
Cwc22	Lsm2	0.998481
Lsm7	Plrg1	0.99848
Eif3f	Rps23	0.998479
Magoh	Ppie	0.998476
Rpl18a	Rpl19	0.998475
Ppara	Hdac2	0.998473
Pcna	Nbn	0.99847
Nhp2l1	LOC688684	0.998464
Rpl29	Rpl37a	0.99846
Riok1	ENSRNOG00000020982	0.998458
U2af2	Srrm2	0.99845
Eif3m	LOC306079	0.998447
Rps3a	Rpl12	0.998447
Crnkl1	Phf5a	0.998446
Fanci	Rpa1	0.998446
Rps15a	RGD1563300	0.998442
Ruvbl1	Psmd3	0.998441
Mnat1	Polr3f	0.998441
Sart1	Cdc40	0.998439
Ccnt2	Ctdp1	0.998438
Birc2	Tab2	0.998438
Eed	Lin52	0.998435
Riok1	RGD1563958	0.998426
Mrps27	Mrpl14	0.998426
Ube2l6	Rpl15	0.998424
Arpc2	Sh3gl1	0.998422
Polr2l	Ercc6	0.998418
Eif3c	Eif1ax	0.998417
Anapc1	Ube2e2	0.998415
Ppie	Prpf3	0.998414
Ddx46	Lsm2	0.998414
Bard1	Rpa1	0.998403
Trip12	Vcp	0.998403
ENSRNOG00000002070	Mrps10	0.998399
Trappc5	Gdi2	0.998399
Utp14a	Lsm2	0.998398
Timmdc1	Ndufb11	0.998396
Poldip3	Upf3a	0.998395
Bcas2	Upf2	0.998391
Psmb3	Psmb8	0.99839
Polr2j	RGD1308908	0.998389
Cep135	Prkacb	0.998385
Gemin6	Cdc40	0.998384
Isy1	Rbm22	0.998382
Cdc5l	Ppie	0.998379
U2af2	Lsm2	0.998377
Rpl13a	Rpl31	0.998374
Dap3	Mrpl12	0.998369
Rad17	H2afx	0.998366
Atp5d	Taf7	0.998364
Eif4g1	RGD1559724	0.998362
Mrpl23	Gfm1	0.998358
ENSRNOG00000028939	Rps21	0.998357
Lin9	Chd4	0.998357
Eif3l	RGD1561871	0.998353
Rpa1	Orc1	0.998353
Rbm22	Gm8444	0.998352
Ppp2r5d	Bub1	0.998352
Polr1c	Ccnh	0.998352
Polr2b	Ccnh	0.998351
Polr2f	Paf1	0.998349
Prpf19	Ppih	0.998348
Rps14	Eif1ax	0.998345
Trappc2	Sec23a	0.998345
Eif4b	Rps5	0.998344
LOC100361854	ENSRNOG00000043348	0.998339
Mrpl18	Mrrf	0.998336
Mad2l1	Dsn1	0.998334
Rps15a	Rpl12	0.998331
Xab2	Ppih	0.998328
LOC680959	Rpl19	0.998326
H3f3c	Hdac2	0.998324
Rplp1	ENSRNOG00000038864	0.998323
Rpl6	Rpl10a	0.998322
Ndc80	Anapc1	0.99832
Tfdp2	MGC112830	0.998319
ENSRNOG00000031694	RGD1563958	0.998319
Rpl37a	ENSRNOG00000033686	0.998316
Tubgcp4	Tubb5	0.998315
Rps15a	ENSRNOG00000008501	0.99831
ENSRNOG00000029627	Rpl15	0.998307
Rps23	LOC682793	0.998306
ND5	Ndufa5	0.998306
ENSRNOG00000031579	RGD1559724	0.998304
Rps15a	Rpl36	0.998303
Cdc5l	Cstf2	0.998303
Nup98	Nxf7	0.998298
Tbp	Atp5e	0.998297
Rpl27	Rpl23a	0.998294
Sf3b5	Snrnp70	0.998294
Rbm22	Lsm8	0.998294
Ska1	Bub1b	0.998293
Nxf2	Nxf5	0.99829
Ift88	ENSRNOG00000005868	0.998284
Polr2k	Ints6	0.998283
Gngt11	Gcg	0.998283
Casc5	Bub3	0.998281
Phc2	Phc3	0.998277
Ints3	Gtf2e1	0.998274
Rpl3l	Rps12	0.998273
Thoc6	Ddx39b	0.998267
Rps10l1	Rps10	0.998262
RGD1565317	Eif3j	0.998262
Cstf3	Thoc7	0.998257
Mrps27	ENSRNOG00000047563	0.998254
Ccna2	Cdc45	0.998254
ENSRNOG00000002070	Mrpl40	0.998252
Polr2k	Snapc3	0.998249
ENSRNOG00000031694	ENSRNOG00000033625	0.998246
Sf3b4	Ppil1	0.998244
Rps11	Eif2b4	0.998241
ENSRNOG00000013993	Hdac2	0.998239
LOC498555	Rpl13	0.998238
Noc4l	ENSRNOG00000049025	0.998236
Srrm1	Snrpd3	0.998236
Rpl3l	ENSRNOG00000023091	0.998235
RGD1559724	LOC688684	0.998231
Anapc4	Cul1	0.998228
Taf13	Atp5o	0.998224
Srrm2	Lsm3	0.998222
Rpl37a-ps1	Rps21	0.998221
Nckap1	Wasl	0.998219
Xrn1	Cnot11	0.998219
Prpf31	Cwc22	0.998218
ENSRNOG00000031694	LOC100364509	0.998214
Phc1	E2f6	0.998213
Mzt1	Tubb4a	0.998213
Eif2s1	Rps3a	0.998212
Shfm1	Psma8	0.998211
Riok2	Rpl3l	0.998211
Mcm5	Orc4	0.998209
Sf3b1	Rbm8a	0.998206
Rpl36	LOC688684	0.998206
Tbp	Cdc73	0.998205
LOC679683	Lsm2	0.998204
Atp5o	Taf2	0.998204
Gtf2e2	Ercc5	0.998203
RGD1308908	Gtf2h1	0.998202
Gosr2	Sec24a	0.998194
Mrpl51	Mrpl1	0.998194
Wbp4	Phf5a	0.998189
Hnrnpm	Srsf1	0.998187
Prpf4	Dhx15	0.998185
Eif3f	ENSRNOG00000049025	0.998184
Prpf4	Cwc22	0.998178
Lsm5	Aqr	0.998177
ENSRNOG00000048437	Eif2s3x	0.998174
Ndufb4	Ndufb4l1	0.998172
Ccnt2	Supt4h1	0.998172
Atp5j	Atp5c1	0.998169
Magohb	Cwc25	0.998163
Sf3b5	Aqr	0.998159
Polr2g	Taf12	0.998154
Usp14	Psmd5	0.998152
Rabggtb	Trappc6b	0.998151
Taf11	Bdp1	0.998149
Sf1	Snrpf	0.998149
Atm	Hist3h2bb	0.998145
Polr3k	Gtf2h1	0.998145
Ube2m	Tceb1	0.998145
LOC689899	ENSRNOG00000027694	0.998144
Mis18bp1	Bub1	0.998138
Dhx37	Utp20	0.998135
Erbb2	Grb2	0.998133
Gnb3	Pde6g	0.998131
Polr1a	Gtf2e1	0.99813
Cd40	Irak4	0.998128
Sgol2	Bub1b	0.998128
Wipf1	Wasf3	0.998126
Ccne1	Cdc45	0.998125
Actn2	Tnni2	0.998124
U2af2	Lsm3	0.998122
Gak	Dnm3	0.998122
Ift43	Ift57	0.998121
Lsm10	Eftud2	0.998121
Mapre1	Tubgcp5	0.998121
Mrpl14	ENSRNOG00000002070	0.998118
Rab6a	Rab6b	0.998115
Eif3l	RGD1563705	0.998113
Pcgf2	E2f2	0.998105
Rps2	Rps6	0.998103
Xab2	Cwc27	0.9981
Mtrf1l	Mrps10	0.998099
Blm	Hist3h2bb	0.998097
Rrp7a	LOC679683	0.998096
Sf3b5	Cd2bp2	0.998091
Msh2	RGD1564719	0.998086
Trappc10	Sar1b	0.998085
Eif3l	ENSRNOG00000025122	0.998084
Polr2l	RGD1308908	0.998081
Psmd7	Psma2	0.998079
Gemin6	Snrpd2l	0.998076
Ercc3	Taf12	0.998071
Vamp2	Nsf	0.998069
Nras	Src	0.998066
Brf2	Taf5	0.998058
Rpa2	Rad50	0.998046
Ift57	Wdr60	0.998042
Polr1b	Polr3c	0.99804
Rps27l3	Rpl30	0.998039
RGD1563613	Rpl36	0.998037
Actr5	Mcrs1	0.998034
Cpsf4	Rnps1	0.998032
Ndufaf3	ND1	0.998027
LOC681185	Nsl1	0.998027
Sec22b	Copb2	0.998027
Mta1	Mta3	0.998024
Mrpl12	Mrpl35	0.998023
Rpl35	LOC500594	0.998021
LOC681185	Cenpe	0.998019
Dap3	ENSRNOG00000002070	0.998014
Prim2	Mre11a	0.998011
Rad9b	Rpa1	0.998011
rCG_49036	Atxn7	0.998009
Cdk2	Dbf4	0.998003
Rb1	Cdc6	0.998002
Psma2	Adrm1	0.998001
Polr1c	Polr2b	0.997999
Cwc27	Ncbp1	0.997997
Rbm8a	Smg1	0.997994
Bcas2	Ppih	0.997988
Upf2	Snrpd3	0.997985
Isy1	Phf5a	0.997979
RGD1306926	Rpa1	0.997978
Eif3i	Eif2b4	0.997972
rCG_49036	Papola	0.997972
Isy1	Snrnp40	0.997971
Pdcd11	Gm8444	0.99797
Uba52	LOC100364509	0.997968
Nup188	Tpr	0.997964
ENSRNOG00000048523	Rpl10a	0.997961
Rab1a	Rab12	0.997958
Nup62	Poldip3	0.997957
Gtf2e2	Xpc	0.997956
Eral1	Mrpl40	0.99795
Wdr43	LOC679683	0.997947
Aak1	Itsn1	0.997946
Tab2	Rnf31	0.997946
Ube2l6	ENSRNOG00000049025	0.997941
Ruvbl1	Tp53bp1	0.997936
Fen1	Cdc45	0.997931
Mrps27	Mrpl38	0.99793
ENSRNOG00000025122	Rpl28	0.997928
Rps16	Ube2d2	0.997928
Rprd1b	Ercc2	0.997923
Birc2	Casp8	0.997916
Magohb	Thoc5	0.997915
Ddx23	Sf3a3	0.997915
Psmb5	Psmb8	0.997913
LOC100361854	Rpl26	0.997913
Polr1c	Gtf2h1	0.997912
Bysl	rCG_49786	0.997909
Hip1r	Ap2m1	0.997905
Rps25	LOC306079	0.997905
B2m	RT1-Ba	0.997904
Wbp4	Sart1	0.997903
Eif4g1	Eif3a	0.997901
Rps9	ENSRNOG00000004163	0.997898
Snap29	Vamp7	0.997889
Polr2c	Crcp	0.997886
RGD1564744	Rps21-ps1	0.997883
Pcna	ENSRNOG00000023098	0.997879
Gnb3	Gnb5	0.997874
Nxf1	Nup98	0.997874
Araf	Src	0.997872
Cdk5rap2	Tubgcp6	0.997866
LOC681185	Zwint	0.997865
Dda1	Nedd8	0.997863
Dclre1b	RGD1564719	0.997859
LOC689226	Ube2u	0.997856
Eif3f	Rps12	0.997854
Ndufv2	ND2	0.997854
Bud31	Prpf3	0.997852
Nhp2l1	Noc4l	0.997848
Eif3e	Eif1ax	0.997847
Nup54	Ddx39a	0.997843
Rps15a	Eif3d	0.997843
Fbl	Utp3	0.99784
Bard1	Xpa	0.997839
Ints5	Ctdp1	0.997832
Rpl27	LOC689899	0.99782
Nup98	Poldip3	0.997819
Eif2s3x	Eif3b	0.997816
ND5	Ndufa11	0.997815
Rpl29	LOC500594	0.997814
Polr1c	Gtf3c3	0.997811
Fbxl3	Cul1	0.997809
Ddx39a	Srsf6	0.997807
Eif3f	RGD1563613	0.997804
Fgfr4	Grb2	0.997804
Vamp1	Stx8	0.997804
Rbm8a	Rps28	0.997803
ENSRNOG00000034246	RPS3A	0.9978
Sf3a2	Thoc7	0.997796
Rps12	Rps10l1	0.997793
ENSRNOG00000029627	ENSRNOG00000027694	0.997792
Ercc2	Fancm	0.997789
Nup188	Nup88	0.997789
Itsn1	Itsn2	0.997789
Polr2c	Ints2	0.997788
Ndufc1	Timmdc1	0.997786
Polr2b	Ercc5	0.997785
Noc4l	Lsm5	0.997781
Magoh	Lsm2	0.997778
Eme2	Fancf	0.997778
Il2	Stat3	0.997776
ENSRNOG00000015335	Rps12	0.99777
Prpf6	Rbm22	0.997768
Ep300	Ticam2	0.997767
Dhx37	LOC679683	0.99776
Mrpl42	Mrps17	0.997755
Prpf31	Ncbp1	0.997752
Snrpep2	Prpf40a	0.997745
Rrp7a	ENSRNOG00000049025	0.997735
LOC690131	E2f6	0.997733
Crnkl1	Wbp4	0.99773
Spry2	Pik3r2	0.997722
Gak	Itsn2	0.997718
Capza2	Dync1h1	0.997712
Casc5	Cenpk	0.997705
Isy1	Rbm8a	0.997694
Sec24b	ENSRNOG00000049062	0.997694
Eif4b	Rps11	0.997691
Rps9	ENSRNOG00000025122	0.997686
ENSRNOG00000033625	LOC100364509	0.997684
Eif4g1	Eif1ax	0.997676
Gnaq	Gna14	0.997675
LOC500684	Lsm2	0.997675
Bysl	Rpl6	0.997672
Ep300	Ncor1	0.997669
Mrpl52	Mrpl42	0.997663
ENSRNOG00000016220	ENSRNOG00000030476	0.997662
Ddb1	Skp1	0.99766
Eif3m	LOC100362751	0.997654
Rmi1	Pcna	0.997652
[truncated: 183,236 more rows]
