# Supplementary material for: Efficient link prediction in the protein–protein interaction network using topological information in a generative adversarial network machine learning model
Source: BMC Bioinformatics. 2022 Feb 19;23:78. doi: 10.1186/s12859-022-04598-x (PMC8858570; doi:10.1186/s12859-022-04598-x)
Supplement: Supplementary file 7 — Additional file 7: Dataset S5. Prediction results for Sus scrofa. Unvalidated pig PPI predictions of the cGAN model, which was trained to predict the N100 connectivity from the N90 level, then was used to produce new predictions (~ N110) from the N100 level. See the Implementation section for more details. STRING protein identifiers are mapped to preferred gene names according to information in the STRING database. [file 12859_2022_4598_MOESM7_ESM.xlsx]

## Sheet: ppi_pred_suppl_dataset_5_pig
#Please note, that further validation should be undertaken before the practical use of these predictions.
Sources	Targets	Score
DNA2	ENSSSCG00000001815	0.999995
UTP15	RPS27A	0.999993
PRPF6	RBM22	0.999993
ENSSSCG00000027961	ENSSSCG00000000461	0.999991
ANAPC4	PLK1	0.999989
NUP93	RBM8A	0.999986
WIPF1	FNBP1	0.999984
TPR	ENSSSCG00000023884	0.999982
NDUFAF3	NDUFA3	0.999982
CTNNB1	CUL1	0.99998
POLR2L	ENSSSCG00000000461	0.999969
NDUFAF7	NDUFA3	0.999967
ENSSSCG00000017822	FANCI	0.999967
ENSSSCG00000001692	MRPS28	0.999966
RIOK1	EIF3H	0.999965
ERCC6	FANCI	0.999963
EIF3D	RPS29	0.999962
RAD52	PCNA	0.999961
ERCC4	FANCM	0.999959
SLX4	RPA2	0.999959
TRAF6	TRAF2	0.999958
ENSSSCG00000030580	UBE2C	0.999955
ENSSSCG00000001790	NDUFA3	0.999952
NDUFA12	ND4	0.999951
COG6	RAB6A	0.999951
SHH	WDR19	0.99995
MCM2	PCNA	0.999948
CTNNB1	ENSSSCG00000015829	0.999948
ENSSSCG00000029381	APITD1	0.999945
BARD1	ENSSSCG00000017822	0.999943
SF3A1	LSM2	0.999938
FAM175A	ENSSSCG00000015007	0.999935
XAB2	PRPF38A	0.999934
ENSSSCG00000027358	RPL4	0.999933
ENSSSCG00000008542	EXO1	0.999932
LSM6	DHX16	0.999932
TAF11	POLR2D	0.999928
CENPH	FANCM	0.999926
ENSSSCG00000023884	SEH1L	0.999923
GNB2	GNB5	0.999922
MRPL28	MRPS7	0.999915
MRPL1	MRPS25	0.999913
RPS13	RPS23	0.999913
U2SURP	CWC15	0.999906
VPS54	NAPB	0.999904
H2AFV	TADA2B	0.999901
MLLT1	CPSF3L	0.999898
MRPL47	MRPS11	0.999897
RPS9	RPS26	0.999897
ACTR10	NUDC	0.999894
CARM1	MED13	0.999893
PDS5A	BORA	0.999891
SF3B1	RBM8A	0.99989
STAG2	CENPE	0.99989
AGFG1	NAPA	0.999885
ENSSSCG00000001692	MRPL24	0.999883
EXO1	UIMC1	0.999881
POLR2J	BRF1	0.999875
GGA3	PICALM	0.999872
NDUFC1	NDUFV1	0.99987
EPS15L1	EPS15	0.999868
SRSF4	SRSF6	0.999864
CDC5L	SNRNP35	0.999864
SF3A1	ENSSSCG00000007337	0.999864
FCF1	DIEXF	0.999863
LSM8	BCAS2	0.999862
POLR2K	SNAPC1	0.999861
ENSSSCG00000015140	ITSN1	0.99986
HIST1H2BA	TRADD	0.99986
PIK3R1	ENSSSCG00000021295	0.999859
USE1	TMED10	0.999858
RPL34	RPS27L	0.999855
BUB3	UBE2C	0.999852
CWC27	SYF2	0.999852
ENSSSCG00000029341	SF3B3	0.99985
VAMP2	EPS15	0.999849
LOC100624226	BIRC2	0.999848
WDR60	IFT74	0.999848
ENSSSCG00000030435	SNRPA1	0.999847
PSMD1	ENSSSCG00000005507	0.999846
NDUFS3	NDUFA1	0.999845
NPHP1	CEP135	0.999845
MRPL1	MRPS28	0.999842
WWTR1	YAP1	0.999841
NCOA1	MED6	0.999836
SNRNP40	SF3B4	0.999835
ENSSSCG00000017065	MRPS25	0.999834
MRPS15	MRPL50	0.999832
TCTN1	CEP164	0.999831
SRRM2	TXNL4A	0.999828
EXO1	BARD1	0.999826
RING1	TFDP2	0.999825
RRN3	ENSSSCG00000026193	0.999825
ENSSSCG00000029308	TXNL4A	0.99982
ND3	NDUFB10	0.99982
LTA	CHUK	0.999819
ENSSSCG00000029341	PRPF6	0.999814
CEP290	CEP164	0.999812
CEP290	CEP63	0.999811
PEX1	ZFAND6	0.999808
MRE11A	PCNA	0.999807
TAF9B	POLR2E	0.999806
THOC2	RBM8A	0.999805
POLR2C	CPSF3L	0.999804
POLR3G	ENSSSCG00000000461	0.999804
CSTF2	RBM22	0.999801
PPIL1	SF3B3	0.999799
PRPF19	PRPF31	0.999798
MAD2L1	FZR1	0.999796
SHC1	WASL	0.999788
POLR2L	BDP1	0.999783
POLR1E	RPAP2	0.999781
RAD1	WRN	0.999779
MAD2L1	HAUS1	0.999778
EIF3G	LTV1	0.999777
ERCC3	SUPT5H	0.999776
MRPS2	MRPL24	0.999775
MRPL4	MRPS30	0.999775
FCF1	NOB1	0.999774
POLR1B	BRF2	0.999773
MRPL14	MRPL24	0.999772
EIF3K	DCAF13	0.99977
RFC5	FANCI	0.999769
AP2A2	WIPF2	0.999766
WDR33	PRPF6	0.999765
GDI2	VAMP4	0.999763
ENSSSCG00000011359	MCM8	0.999763
SRC	FYN	0.999762
PRPF6	BCAS2	0.99976
NDUFA2	ENSSSCG00000027246	0.999757
ENSSSCG00000017065	MRPS28	0.999753
EIF3D	RPS11	0.99975
MRPS7	MRPS28	0.999749
ENSSSCG00000022588	CCP110	0.999743
MRPS7	MRPL35	0.999739
SEC22C	VPS53	0.999737
BRCA1	ENSSSCG00000017822	0.999737
RPS18	RPS11	0.999735
RAB6A	TRAPPC4	0.999732
ERCC1	ENSSSCG00000001815	0.999731
BBS7	EXOC5	0.99973
PLK1	NUF2	0.999728
HIST1H2BA	GATAD2B	0.999725
NDUFA13	NDUFA10	0.999724
CLUAP1	IFT74	0.999722
MRPL35	MRPL24	0.999722
ARID4B	CHD3	0.999721
CWC15	LSM8	0.99972
NDUFAF1	NDUFS2	0.999711
CAND1	COPS7B	0.99971
FAM175A	ENSSSCG00000020961	0.999709
CDC5L	PPIE	0.999705
GAK	AP4E1	0.999699
POLE	POLD1	0.999699
CDC45	PCNA	0.999697
WIPF1	ENSSSCG00000021281	0.999696
KIF24	AHI1	0.999695
DDX52	RRP9	0.999694
CWC25	PRPF38A	0.999689
POLR2C	ENSSSCG00000027961	0.999689
DCTN5	PAFAH1B1	0.999687
PLK1	NDC80	0.999686
POLR3K	RPRD2	0.999686
DHX16	SNRNP40	0.999686
SF3B2	PRPF38A	0.999678
ENSSSCG00000017065	MRPS14	0.999678
CDK1	PPP2R5C	0.999674
ENSSSCG00000027961	INTS1	0.999673
BUB3	MAU2	0.999671
RPS5	USP8	0.999671
KIF3C	IFT43	0.999663
CDT1	TIPIN	0.999663
POLR3E	GTF3C3	0.999663
CCNH	ERCC1	0.999654
TADA3	GTF2A2	0.999652
MRPL21	MRPL49	0.999651
DHX16	SNRPN	0.999648
ENSSSCG00000009270	HSPB11	0.999647
MED16	MED23	0.999646
RPS3A	EIF3H	0.999645
SEC22B	COG8	0.999644
RIOK2	EIF3K	0.999642
PIK3R2	EGFR	0.999642
MRPS30	MRPS27	0.999632
SIN3B	RBBP4	0.999628
GNA13	GNG2	0.999628
STAG2	AURKB	0.999626
EXO1	RFC2	0.999621
ARPC5	WASF2	0.99962
NUP210	NUP37	0.999619
CWC25	PPIL1	0.999617
VAMP3	STX17	0.999612
PEX1	WDR61	0.999611
TAF7L	POLR2E	0.99961
UBE2A	CDC16	0.999608
TAF5	GTF2A1	0.999603
RAD51	TIPIN	0.999601
OFD1	DCTN2	0.999597
ATR	MCM3	0.999594
STX1B	NAPB	0.999591
INTS6	RPRD2	0.999588
CSTF2	CDC40	0.999583
COG4	TRAPPC6B	0.999582
RPS18	RPS27L	0.999579
MRPL49	MRRF	0.999575
DAP3	MRPL20	0.999574
ND5	NDUFB10	0.999565
HIP1	AP2A2	0.999565
GLP2R	GNGT1	0.999564
MRE11A	PRIM1	0.99956
MRPL30	MRPL40	0.999558
SRSF9	CDC40	0.999558
ENSSSCG00000020817	RCL1	0.999557
MAGOHB	SF3B6	0.999551
PLK1	SEH1L	0.999547
NDUFS6	ND6	0.999545
CTR9	EXOSC5	0.999545
POLR3K	ERCC3	0.999542
TAF3	POLR2E	0.999537
MRPS15	MRPL24	0.999534
RNF2	ENSSSCG00000026982	0.999531
GNGT1	GNG2	0.999529
SH3GL3	GAK	0.999528
ND6	NDUFA11	0.999526
SHC1	ENSSSCG00000029206	0.999526
UTP20	UTP14A	0.999525
ENSSSCG00000030435	SF3B3	0.999524
BDP1	ENSSSCG00000000461	0.999518
ENSSSCG00000027582	GTF2H5	0.999518
MRPL1	DAP3	0.999518
MRPL49	MRPL24	0.999517
POLR2D	ENSSSCG00000027961	0.999515
CLUAP1	IFT43	0.99951
NUP98	NUP153	0.999504
ENSSSCG00000026382	CASC5	0.999501
POLR2G	INTS1	0.999498
POLR1E	TCEA1	0.999496
GSK3B	WNT8A	0.999488
NDUFAF4	NDUFA3	0.999487
MRPL38	MRPL27	0.999481
GNB2	CCT8	0.999477
VAMP8	NAPB	0.999474
RPS9	RPS20	0.99947
ENSSSCG00000015687	GNB5	0.999469
ENSSSCG00000023718	SNW1	0.999468
ERCC4	ENSSSCG00000029104	0.999467
MRPL28	MRPS6	0.999465
ENSSSCG00000010805	ENSSSCG00000005507	0.999454
DYNLL1	TTC26	0.999452
MRPL43	MRPL11	0.99945
EIF4A3	TXNL4A	0.99945
TMEM173	TRAF6	0.999449
CCT7	GNB2	0.999448
UTP20	RPS9	0.999442
LSM8	RBM8A	0.999439
MRPL38	MRPS15	0.999435
MRPS27	MRPL20	0.999434
PSMA8	ENSSSCG00000005507	0.999434
CUL5	HIF1A	0.999427
SNW1	CPSF2	0.999425
MRPS7	MRPL50	0.999424
RPS23	ENSSSCG00000021825	0.999423
MRPL20	MRPL46	0.999421
HNRNPU	SNRPE	0.999421
GTF2H4	SUPT5H	0.999419
GNB3	ENSSSCG00000020808	0.999403
IKBKG	CD40	0.999402
RBL2	EZH2	0.999402
RNPC3	SNRPA1	0.999392
RAD50	NUP214	0.999392
SUPT6H	POLR2D	0.999386
ORC6	WRN	0.999385
RAD50	MCM8	0.999373
MRPS5	MRPL52	0.999364
XAB2	SNRPC	0.999359
GNB3	GNB2	0.999357
MRPL14	MRPL35	0.999356
SRRM2	ENSSSCG00000030119	0.999352
DHX15	SNRNP40	0.999351
ENSSSCG00000022559	PSMB11	0.999349
CDC6	RPA2	0.999347
MRPL28	MRPL11	0.999342
DDB1	ENSSSCG00000022588	0.999339
PNO1	EIF3K	0.999339
MRPL15	MRPS26	0.999334
ENSSSCG00000022559	ENSSSCG00000005507	0.999329
MRPL16	MRPL24	0.999327
RBM22	TXNL4A	0.999326
GTF2H4	POLR1E	0.999326
RAD50	CDC6	0.999321
PSMD6	UBE2F	0.999319
AIP	HIF3A	0.999316
MRPL47	GFM1	0.999315
MRPL11	DAP3	0.999314
INTS5	RPAP2	0.999312
HHIP	WDR34	0.999311
ENSSSCG00000030119	SF3B4	0.999308
SRRM2	PRPF31	0.999307
NPHP4	CEP152	0.999306
DNA2	PRIM2	0.999302
SNAP25	AP2A1	0.999298
USO1	NUP85	0.999298
IFT22	IFT172	0.999298
XAB2	PPIH	0.999296
UPF3B	SNRPN	0.999296
PSMB5	PSMB11	0.999296
INTS2	POLR2B	0.999293
PRPF6	CDC40	0.999283
OFD1	ENSSSCG00000022588	0.999283
VAMP8	STXBP1	0.999281
PALB2	MDC1	0.999275
BRCC3	ENSSSCG00000015007	0.999274
XAB2	DDX46	0.999271
MRPL2	MRPS18B	0.99927
LOC733605	ND5	0.999269
SNRPE	DDX20	0.999266
NELFA	POLR2D	0.999263
FAS	TRAF2	0.999261
WDR33	BUD31	0.999261
MRPS25	MRPL12	0.999259
CENPC1	CASC5	0.999254
MED1	SUMO1	0.999253
EZH2	HDAC2	0.999248
ERCC6	AFF4	0.999248
DDX46	PRPF31	0.999247
ENSSSCG00000015007	FEN1	0.999243
ENSSSCG00000010805	PSMA6	0.999241
SEC13	NUP155	0.999239
PSMD5	PSMA7	0.999235
SF3B1	ENSSSCG00000030435	0.999235
TRRAP	MRE11A	0.999229
GBI1	GNB2	0.999226
ENSSSCG00000001468	PSMB6	0.999224
CENPF	NUP214	0.999223
SEC22C	COPA	0.999221
RPL21	RPS23	0.999217
MRPL9	ENSSSCG00000006507	0.999206
MAP3K7	TRAF3_TV1	0.999199
CWC25	BCAS2	0.999193
TUBGCP2	MAPRE1	0.999193
ENSSSCG00000015829	RUVBL1	0.99919
ERCC3	POLR1E	0.999184
TERB1	UBE2C	0.999179
ENSSSCG00000029341	SNRNP40	0.999178
NCBP2	SF3B3	0.999171
EIF3A	RPS23	0.999167
BDP1	POLR3G	0.999161
RPS13	RPS29	0.999157
ENSSSCG00000020808	GNB5	0.999157
DPY30	CUL4B	0.999155
RFC4	ENSSSCG00000017822	0.99914
MRPL43	MRPL50	0.999135
RAD9A	BARD1	0.999135
NXF2B	ENSSSCG00000024352	0.99913
RANBP2	SEH1L	0.99913
ENSSSCG00000020931	RAD51	0.999128
UFD1L	PCNA	0.999122
CDC27	CENPE	0.99912
PSMD7	RNF7	0.999119
XAB2	ENSSSCG00000030435	0.999115
DYNC1I1	WDR19	0.999112
ENSSSCG00000029381	UBE2C	0.999112
GBF1	ENSSSCG00000012578	0.99911
ENSSSCG00000001692	MRPL27	0.999106
DHX16	PRPF31	0.999101
ND4	NDUFB10	0.999096
RFC5	MRE11A	0.999096
ENSSSCG00000023718	CDC5L	0.999082
DDX39A	RBM22	0.999081
NELFE	GTF2B	0.999076
MRPS31	MRPL2	0.999076
ERCC3	RPAP2	0.999072
MED12	EP300	0.999068
DHX37	RRP7A	0.999067
ENSSSCG00000029308	SNRNP40	0.999066
RAD50	WRN	0.999065
SAP18	LIN37	0.999057
NDUFV1	NDUFA11	0.999055
POLR3K	BRF2	0.999045
NDUFA12	ND3	0.999041
MRPS27	MRPL42	0.999037
MRPS30	MRPS7	0.999031
MRPL27	MRPS28	0.99903
TAF12	GTF2A2	0.999025
ENSSSCG00000029341	NCBP1	0.99902
RBMX	BUD31	0.999016
RBM8A	SF3B4	0.999015
ENSSSCG00000010805	PSMB11	0.999012
PSMD3	ENSSSCG00000022740	0.99901
BUB3	ANAPC13	0.999009
NUP37	NUP153	0.999002
BUB3	FZR1	0.999001
COPG2	STX5	0.998999
PARN	EXOSC6	0.998994
LOC733605	MT-ND2	0.998988
GNB3	GIPR	0.99898
MRPS6	MRPL52	0.998978
RFC1	ATR	0.998975
SNW1	TXNL4A	0.998971
CUL1	RNF7	0.99897
DHX16	RBM8A	0.99897
PALB2	RAD50	0.998969
GORASP1	ENSSSCG00000026167	0.998967
FANCB	CENPH	0.998963
CDT1	E2F5	0.998961
MRPS31	MRPL15	0.998958
MRPS22	MRPL13	0.998952
MRPL1	MRPS15	0.998952
CUL1	CUL3	0.998948
PSMA1	ENSSSCG00000027274	0.998945
EIF4A3	PRPF38A	0.998941
COG7	SEC22B	0.998939
ENSSSCG00000030580	ENSSSCG00000029381	0.998929
GEMIN8	SF3B3	0.998924
ANAPC4	NDC80	0.99892
YKT6	ENSSSCG00000003728	0.998899
ERBB2	EGFR	0.998888
CWC22	SNRNP35	0.998883
RPSA	RPS27L	0.998883
MRPS27	MRPL54	0.998882
RBM8A	PRPF31	0.99887
USO1	STXBP1	0.998868
GTF2H3	TAF9B	0.998864
MRPL1	MRPL54	0.998862
PSMD13	NEDD8	0.998861
IRAK4	TICAM2	0.998855
ENSSSCG00000017822	CDT1	0.998853
CCT7	GNAQ	0.99885
EIF2S3	RPS15	0.99885
ITSN2	GAK	0.998849
GNA11	GNGT1	0.998849
WDR35	WDR34	0.998847
ENSSSCG00000001692	MRPL9	0.998843
RPP38	RPS15	0.998841
DDX46	SNRNP40	0.99883
RPS4	RCL1	0.998829
EIF2B1	EIF3K	0.99882
CDC5L	PRPF38A	0.998819
MRPS31	MRPL46	0.998818
RPL34	RPS9	0.998815
EIF4E3	NXF2B	0.998804
ANAPC10	UBE2D2	0.998803
PRPF38A	SF3A3	0.998802
POLR2L	ENSSSCG00000027961	0.998802
CENPP	CASC5	0.998799
EIF3M	RPS27A	0.998797
SEC24C	SEC22A	0.998795
SUPT6H	INTS5	0.998792
POLR2E	CTDP1	0.998791
GTF2F1	SUPT16H	0.99878
POLR2L	SUPT6H	0.99877
MRPL20	ENSSSCG00000006507	0.998768
SF3B1	EIF4A3	0.998753
POLR3K	GTF3C3	0.998744
POLR2H	INTS10	0.998743
SHC1	PIK3R3	0.99874
ANAPC1	ANAPC15	0.998737
UPF3B	SNW1	0.998736
C2CD3	MKS1	0.998733
ENSSSCG00000011062	EPS15	0.998733
NOP56	ENSSSCG00000007174	0.998727
ENSSSCG00000017822	ENSSSCG00000003861	0.998727
TRAPPC6B	STX17	0.998726
SRSF1	SRRM2	0.998725
CTNNBL1	SF3B4	0.998721
COPE	SEC24A	0.998714
UBE2V1	RPS11	0.998707
WDR46	DDX52	0.998706
CENPF	AURKB	0.998697
PLK1	DCTN2	0.998695
ENSSSCG00000014884	POLR2B	0.998691
NDUFB2	NDUFA11	0.998689
INTS9	POLR2C	0.998682
PEX12	RPS27A	0.99868
CPSF3L	GTF2B	0.998665
AP2M1	DNM1	0.998665
EIF3D	RPS5	0.998663
DHX16	TXNL4A	0.998663
NDUFB5	NDUFAF4	0.998662
NUP155	XPO1	0.99866
PRPF38A	SF3B4	0.998655
CWC15	ENSSSCG00000030119	0.998653
CCNA1	CENPE	0.998652
KIF3A	IFT74	0.998652
PCNA	CDC7	0.998651
UCHL3	RPS11	0.998641
ATM	HUS1	0.998638
MRPS18B	MRPL19	0.998628
TRADD	TAB1	0.998626
SLU7	NCBP1	0.998621
C3	GRB2	0.998618
NDUFAB1	NDUFAF4	0.998617
WDR60	IFT88	0.998613
EIF3A	ENSSSCG00000021825	0.998612
RAB9A	RAB6A	0.998602
POLR2C	INTS1	0.998592
CDK12	POLR2E	0.998591
EXO1	ORC4	0.998582
EXOSC9	EDC4	0.99857
POLR3G	POLR2K	0.998567
LSM7	SNW1	0.998566
ND4	NDUFAF4	0.998563
TAF1A	POLR1C	0.99856
MRPL54	MRPL12	0.998554
BIRC2	TLR4	0.998553
USO1	TRAPPC9	0.998537
MRPS31	MRPL27	0.998535
POLR1B	CPSF3L	0.998534
MRPL50	MRPL36	0.998517
MRPL38	MRPS28	0.998511
ENSSSCG00000029104	NBN	0.998504
NDUFA13	ND3	0.998502
MRPL9	MRPS35	0.998501
EIF2S3	RPS4	0.998494
SMC3	CENPE	0.998484
RPS23	WWP1	0.99848
ND5	NDUFB1	0.998477
SEC24A	ENSSSCG00000027815	0.998477
DNA2	BLM	0.998476
DDX49	WDR75	0.998466
MRPS27	MRPL13	0.99846
TAF5	POLR2G	0.998442
MRPL4	MRPS27	0.99844
GTF2H1	FANCI	0.998433
CENPP	NDC80	0.998433
ENSSSCG00000029302	SRC	0.99843
CENPP	SPC25	0.998428
GBF1	STX18	0.998422
SF3A1	ENSSSCG00000029308	0.998415
ORC5	VCP	0.998411
MRPL14	MRPL32	0.998408
ND3	NDUFA11	0.998406
CBL	TGFB1	0.998402
MRPL38	ENSSSCG00000006507	0.9984
MRPL48	MRPL9	0.998398
RFC2	RAD50	0.998396
ENSSSCG00000010805	ENSSSCG00000022559	0.998396
NDUFB3	ND4	0.998393
PSMD9	PSMA1	0.998388
ND3	ND5	0.998377
ENSSSCG00000029341	PRPF4	0.998377
ENSSSCG00000009070	ENSSSCG00000022588	0.998372
TAF9B	GTF2A2	0.998371
ENSSSCG00000029705	CDC5L	0.998365
NDUFA11	NDUFA3	0.998356
RPS27L	RCL1	0.998351
PRPF6	SRRM2	0.998343
KLHL12	NEDD8	0.998339
SNRPF	CPSF3	0.998315
SNRPD3	DDX20	0.998314
VPS53	NAPB	0.998314
SNRPC	SF3B3	0.998305
ACVR2A	TGFB1	0.998301
NUP153	UBE2I	0.998301
CCNB1	PPP2CB	0.998298
PRPF31	CDC40	0.998295
TAF7L	TAF7	0.998294
CWC15	PRPF4	0.998293
LSM7	DDX46	0.99829
HUS1	XRCC3	0.998284
SLX4	EME1	0.998282
GNB2	ENSSSCG00000020808	0.998277
GTF2A1	TCEA1	0.998269
MAP2K1	CBL	0.998269
SRSF9	SF3B3	0.998258
GFM2	MRPL42	0.998244
NDC1	ENSSSCG00000023884	0.998236
MAGOHB	BUD31	0.998229
RPS27A	UBE2Q1	0.998224
NDUFB11	NDUFS6	0.998222
RPL6	LTV1	0.998214
MRPL50	MRPL27	0.99821
NUP210	NXF1	0.998208
ANAPC10	AURKB	0.998206
MED18	MED26	0.998203
TCTN3	AHI1	0.998201
ENSSSCG00000000461	INTS1	0.998195
NOB1	RPS29	0.998195
MRPS30	MRPL36	0.998194
CENPI	DSN1	0.998192
GDI2	GDI1	0.998188
GNA15	GNG2	0.998186
MRPL44	MRPS11	0.998182
CLTB	ARPC2	0.998181
POLR2C	INTS8	0.998172
MT-ND2	ND5	0.998169
CHTOP	ENSSSCG00000026896	0.998158
NDUFC2	NDUFB1	0.998139
NDUFA12	ND6	0.998136
RBBP5	NEDD8	0.998136
DCTN5	ENSSSCG00000027791	0.998135
PCNA	MCM8	0.998134
SF3B2	LSM8	0.998115
NDUFC1	ECSIT	0.998103
SYNJ1	WASL	0.998098
GTF2E2	XPA	0.998081
RPS28	RPL36	0.998054
ENSSSCG00000008464	SUDS3	0.998049
CWC27	PRPF6	0.998047
MRPL44	MRRF	0.998047
DAP3	MRPL24	0.998023
IRS1	FRS2	0.998022
ENSSSCG00000017065	ENSSSCG00000024953	0.998021
MED31	NCOA3	0.998006
NXF2B	NUP155	0.998006
POLR2H	GTF3C5	0.997997
COG5	STX5	0.99799
SART1	CDC40	0.997986
DPY30	HCFC1	0.997985
THOC7	ENSSSCG00000026896	0.997978
GTF2H2	ELL3	0.997974
RUNX2	RPS27A	0.99796
EIF4A3	PRPF31	0.997955
GNG2	PTH2	0.997955
CWC25	SNRNP40	0.997953
MRPL28	MRPS28	0.99795
CD3EAP	POLR2K	0.99795
MRPL27	MRPL18	0.997938
DVL3	WLS	0.997916
ATR	PCNA	0.997912
ARPC4	EPS15	0.99791
COPS8	NEDD8	0.997908
ACTR2	SYNJ1	0.997895
EIF4A3	CWC25	0.997891
CLTB	ACTB	0.997881
DYNC1I1	CAPZB	0.997873
DCP2	EXOSC6	0.997869
ENSSSCG00000030435	SF3A3	0.997867
MRPL40	MRRF	0.997863
ERCC4	RAD51	0.997859
ENSSSCG00000008127	GEMIN8	0.997844
RAF1	SRC	0.997844
MRPL11	MRPS2	0.997839
POLR2L	TAF9B	0.99783
DCTN1	CKAP5	0.997823
MAD2L1	CDK6	0.997823
DCAF4	CUL1	0.997823
MRPL43	MRPL35	0.997823
GDI2	NSF	0.997822
RPS3A	UTP15	0.997812
HJURP	FANCM	0.997811
XAB2	TXNL4A	0.997808
MRPL2	MRPS26	0.997799
CENPP	ZWINT	0.997795
ENSSSCG00000029478	XPA	0.997788
SNRPC	SNRNP40	0.997786
CENPE	DSN1	0.99778
PSMB8	PSME3	0.99777
MRPL1	MRPS27	0.99777
ENSSSCG00000000860	NUP153	0.997769
TNF	TRAF6	0.997768
ENSSSCG00000027246	NDUFAF1	0.997759
MRPL48	MRPL17	0.997754
POLR2L	TAF4	0.997739
TNFSF10	ENSSSCG00000023926	0.997737
UTP15	RPS5	0.997723
PPIH	SNW1	0.997718
MRPS17	DAP3	0.997706
INTS6	POLR1C	0.997691
ENSSSCG00000027776	DCAF8	0.997687
DNM2	CLTB	0.997684
MRPS30	MRPL32	0.997681
CENPA	FANCI	0.99768
TMEM216	CEP152	0.997674
NCBP1	SF3B4	0.997672
FGFR4	PTPN11	0.997671
CCNA1	BUB3	0.99767
GNB2	RAMP1	0.997665
ASB9	HIF3A	0.997639
EP300	MED8	0.997638
UTP18	RPS27L	0.997637
RAD52	MCM4	0.997627
RPS4	UTP11L	0.997626
CDC5L	CSTF2	0.99762
POLR1B	ENSSSCG00000026193	0.997607
KMT2D	HUWE1	0.997593
MRPS30	DAP3	0.997589
SHC1	ENSSSCG00000025008	0.997587
POLR2L	ERCC1	0.997585
CENPJ	CDC20	0.997585
VTI1A	RAB6A	0.99758
PRPF19	PRPF38A	0.99758
GNB3	RASA1	0.99758
MRPL54	MRRF	0.997579
GNB2	CCT3	0.997575
FZD7	LRP5	0.997561
DHX37	FCF1	0.997557
BRCA1	ENSSSCG00000029104	0.997555
MKS1	TTBK2	0.997547
MRPS25	MRRF	0.997534
SLA-DQB1	CD28	0.997534
COG6	VAMP4	0.99753
KANSL1	KMT2B	0.997519
MRPL14	MRPS11	0.997517
SART1	ENSSSCG00000030435	0.99751
LSM6	SYF2	0.997494
MAD2L1	CCNB1	0.997489
VCL	TNNI3	0.99748
TNFRSF1A	TAB2	0.997479
EPS15L1	AP2M1	0.997476
PEX12	LTV1	0.997472
POLN	ENSSSCG00000027582	0.997464
TCF7L1	AXIN2	0.997464
RPL27	EIF3H	0.997453
BDP1	GTF2B	0.99745
PRIM2	PCNA	0.997446
CDK4	CDK2	0.997438
ENSSSCG00000023718	RNPC3	0.997438
NFKB2_TV2	NFKB1	0.997424
HUS1	LIG1	0.997422
TRAF6	TRAF3_TV1	0.997419
COG6	TRAPPC2L	0.997415
USO1	SEC16B	0.997415
PRPF6	FIP1L1	0.997414
PCNA	RAD51	0.997414
DDX46	SNRPA1	0.997412
ATM	TIPIN	0.99741
HIP1	AP4B1	0.997409
DDB1	CUL1	0.997402
LDB1	PTK2	0.997399
SYF2	NCBP2	0.997396
CENPT	BUB1B	0.997393
MRPS30	MRPS15	0.997379
SAR1B	TRAPPC12	0.997379
SF3A1	BUD31	0.997377
RAB1A	COG4	0.997369
MRPS22	MRPL27	0.997367
NDUFAF2	NDUFS2	0.997359
MAD2L1	CASC5	0.997356
ENSSSCG00000029341	CWC27	0.997348
CWC15	RNPC3	0.997335
PAFAH1B1	CEP152	0.997334
CDKN1B	E2F4	0.997333
KRAS	EGF	0.997314
MRPS31	MRPL16	0.997301
RFC1	ENSSSCG00000015007	0.997299
POLR2J	INTS9	0.997297
PPIL1	SF3B4	0.997291
HUWE1	PEX5	0.997291
SF3B1	PPIL1	0.997271
MRPL38	ENSSSCG00000024953	0.997262
SETD1A	EP300	0.997254
EIF3G	RIOK2	0.997249
NXF2B	NXF1	0.997235
DNMT1	KAT2B	0.997219
RPS3A	EIF3K	0.997212
INO80	SMARCA2	0.997205
UIMC1	RAD51	0.997203
PTPN1	PIK3R3	0.997199
ENSSSCG00000001692	MRPL18	0.997199
BUB3	CDCA5	0.997199
RTF1	ENSSSCG00000024959	0.997175
LSM6	ENSSSCG00000029308	0.997171
HSPB11	IFT43	0.997159
AP1M1	EPS15	0.997155
CENPK	CASC5	0.997151
GSK3B	DVL3	0.997149
NDUFAF4	ENSSSCG00000027246	0.99714
GNB2	CALCR	0.99714
NDUFA11	ENSSSCG00000001790	0.99714
SMN1	SF3B4	0.997135
GTF2H1	INTS12	0.997134
SYF2	SF3A3	0.997134
MRPL50	DAP3	0.997133
CWC25	SF3B4	0.997132
SRSF7	U2AF1	0.997109
ANAPC4	CASC5	0.997104
RNPC3	SF3A3	0.997103
MRPS10	MRPS26	0.997103
POLR1B	BDP1	0.997096
DNM2	PTPN11	0.997094
ENSSSCG00000012578	SEC22B	0.997089
PRPF19	SRSF1	0.997079
IRAK1	CASP8	0.997078
ENSSSCG00000020817	NCBP1	0.997078
WDR36	RPS11	0.997062
POLR2J	INTS12	0.997056
NDUFB11	ND6	0.997053
PHC1	ENSSSCG00000026982	0.997049
RPS27L	NOB1	0.997048
NELFA	GTF2A1	0.997046
ENSSSCG00000009270	WDR19	0.997041
ENSSSCG00000030580	BUB1B	0.997033
COPG2	SEC22A	0.997019
GSK3B	RNF146	0.997018
MED25	MED27	0.997014
SGOL1	ENSSSCG00000012325	0.997013
FGF5	FGFR4	0.997008
EIF3G	XPA	0.997003
SKIV2L2	LEO1	0.996996
CWC27	SNRNP40	0.996996
DDX46	CWC25	0.996986
RAB1A	COPG1	0.996984
POLR2J	ENSSSCG00000000169	0.996984
NDUFV1	NDUFB1	0.99698
PRMT5	APC2	0.996978
ENSSSCG00000001692	MRPL12	0.996973
HIST2H2AA3	MGA	0.996973
MAGOHB	SMG5	0.996964
PNO1	WDR36	0.996948
CPSF2	SNRPD1	0.996935
RAB1A	TRAPPC2L	0.99693
MRPL21	MRPL44	0.996926
CENPI	FANCM	0.996925
GNB3	CCT8	0.996917
THOC7	NUP155	0.996908
IFT88	WDR19	0.996908
MRPL21	MRPL46	0.996904
ENSSSCG00000026982	NCOA2	0.996903
RPS11	RPS20	0.996894
HIST1H2BA	RBBP4	0.996887
MRPL50	MRPS2	0.996887
MRPL40	MRPL20	0.996885
ENSSSCG00000001692	MRRF	0.996883
CWC22	ENSSSCG00000030119	0.996874
MKS1	CEP152	0.996872
TAF12	RPAP2	0.996859
COG6	NAPB	0.996854
BUB3	ANAPC7	0.996849
APC	APC2	0.996841
FANCL	CENPH	0.996838
NOP58	ENSSSCG00000020817	0.996829
ENSSSCG00000024953	MRPL13	0.996825
ENSSSCG00000021825	RPS9	0.996822
POLR2H	CPSF3L	0.99682
ANAPC5	NEK2	0.996814
TAF8	POLR2E	0.996814
SNRPD3	DDX46	0.996802
PRPF4	BUD31	0.996795
ANAPC5	CASC5	0.996788
RPS13	ENSSSCG00000020817	0.996787
USO1	COG7	0.996777
DDX46	ENSSSCG00000023718	0.996772
LSM8	CDC40	0.996734
MRPL30	MRPL32	0.996725
PRPF4	CDC40	0.996717
EXOSC5	TCEA1	0.996714
TAF5	POLR2K	0.996713
GRB2	RPS27A	0.996713
MRPS22	MRPS24	0.996713
AP2A2	AP2A1	0.996707
NSF	SEC22B	0.996705
POLR2G	TAF1	0.996703
CTR9	POLR2I	0.996699
NUP54	NUP85	0.996685
MRPL3	MRPS27	0.996684
MRPL14	MRPL27	0.99666
EIF4A3	SF3B4	0.99665
SF3A1	ENSSSCG00000029705	0.996644
ERCC3	ENSSSCG00000026193	0.996641
RAB10	EXOC4	0.996637
MCM10	FANCM	0.996622
ADORA2B	GNGT1	0.996622
DHX37	RPS9	0.996615
MRPS30	MRPS11	0.9966
SUPT5H	SNRPA1	0.996599
MRPL1	MRPL46	0.996597
MRPL36	MRPL35	0.996594
YKT6	TRAPPC12	0.996593
DDX42	PRPF8	0.996581
SYNJ1	SNAP91	0.996559
SKP2	RPS27A	0.996531
ADORA2A	GNGT1	0.996519
HIST1H2BA	SIN3B	0.996515
SF3A1	SNRNP40	0.996505
MRPS24	MRPS2	0.996494
ENSSSCG00000008127	SNRPC	0.996486
DDX46	CWC22	0.996465
ENSSSCG00000021295	SNX9	0.996454
POLR2J	TAF2	0.996452
ITSN2	AMPH	0.996434
EIF3L	RPS20	0.996432
PSMD5	PSMA8	0.99643
IFT74	WDR34	0.996423
SGOL1	CDC23	0.996402
MRPS5	MRPL11	0.996381
MRPL40	MRPS27	0.996362
ENSSSCG00000009637	FADD	0.996351
NDUFS1	NDUFB1	0.996348
SF3B2	PPIL1	0.996347
MRPS15	MRPL42	0.996345
FGF3	FGFR4	0.996332
BMPR2	ACVR2B	0.996323
PSMD9	PSMB3	0.996318
SF3B2	ENSSSCG00000029341	0.996316
USO1	ENSSSCG00000003728	0.996305
CENPC1	AURKB	0.996297
SUPT16H	ENSSSCG00000022421	0.996291
MRPL21	DAP3	0.996284
SEC31A	GORASP1	0.996279
NDUFAF4	NDUFV2	0.996265
MRPS18B	MRPL27	0.996262
MRPL35	MRPL46	0.99626
RIOK1	RPS18	0.996224
POLR2L	XPA	0.996214
RFC3	RPS27A	0.996208
EPS15L1	AMPH	0.996201
RFC3	ORC4	0.996198
SART1	BCAS2	0.996177
SSRP1	TCEA1	0.996174
MRPS30	MRPS2	0.996147
POLR2L	GTF3C4	0.996146
RPL21	RPS29	0.996142
GNB3	PTH1R	0.996136
TRAF6	IKBKB	0.996135
LOC733605	ND3	0.996112
AGFG1	AP2S1	0.996105
SEC24A	TRAPPC12	0.996095
TAF3	POLR2I	0.996092
ENSSSCG00000028688	FANCM	0.996083
RFC4	POLK	0.996082
C7H6orf153	RCL1	0.99608
POLR2H	MNAT1	0.996078
COG1	NAPA	0.996075
ERCC3	POLR3G	0.996073
NCOA1	MED10	0.99607
AP2B1	EPS15	0.996063
DDX52	UTP11L	0.996058
UBXN7	DCUN1D5	0.996055
LSM6	XAB2	0.99604
ENSSSCG00000022421	LEO1	0.996024
PRPF31	BUD31	0.996015
ENSSSCG00000017065	MRPS35	0.995994
SEC24A	VPS53	0.995993
RPS27L	DCAF13	0.995979
DIEXF	EMG1	0.995975
SNRNP40	SF3A3	0.995952
CWC15	SF3A3	0.995948
DHX16	NCBP2	0.99593
SRSF7	SEH1L	0.995929
IKBKG	MAVS	0.995915
PSME4	PSMB5	0.995907
ENSSSCG00000022588	CEP192	0.995901
UBE2D4	GRB2	0.995889
SART1	ENSSSCG00000029705	0.995887
SUPT4H1	GTF2H4	0.995881
ENSSSCG00000015007	ENSSSCG00000016098	0.995876
ERCC4	ENSSSCG00000001815	0.995873
CEP63	ACTR10	0.995862
GTF2E2	TCEA1	0.99585
LOC100624226	IRAK1	0.995837
RPS10	ENSSSCG00000020817	0.995834
POLR2E	POLR3GL	0.995808
ORC5	BRCA1	0.995803
PSMD9	ENSSSCG00000010805	0.995799
USO1	COPG1	0.995796
WDR35	IFT81	0.995789
MRPL38	MRPL17	0.995784
EIF4A3	SF3A3	0.995773
CDCA5	CENPE	0.995763
AMPH	WASF2	0.995756
NDUFAB1	ECSIT	0.995753
FANCB	CENPI	0.995746
SRSF3	SF3B4	0.995746
SNRNP70	POLDIP3	0.995744
SNW1	PRPF31	0.995736
GATAD2A	GATAD2B	0.995735
CUL4B	ERCC3	0.99573
XAB2	POLDIP3	0.995727
UTP15	RPS27L	0.995725
SNRPF	PRPF40A	0.995723
RPS27L	RPS20	0.995713
PLK1	NUP43	0.995707
PPIH	RBM8A	0.995697
INTS5	RPRD1B	0.995674
ENSSSCG00000029341	SF3B1	0.99567
PABPC1	RPS27L	0.995668
POLR2C	INTS10	0.995647
MRPL38	MRPS7	0.995638
VTI1A	GOLGA5	0.995634
COPS7B	DCAF11	0.995634
CYFIP2	ACTG1	0.995629
CENPI	SKA1	0.995629
GBF1	TRAPPC2L	0.995614
FGFR3	FGFR4	0.995603
CTNND1	TCF7	0.995599
EXO1	ERCC1	0.995572
MDC1	ENSSSCG00000017822	0.995541
IFT122	KIF17	0.995531
COG6	STX18	0.99553
FANCM	MCM4	0.995522
ARID4A	GATAD2B	0.995511
SYNJ1	ARPC1B	0.995507
NDUFB3	NDUFS1	0.995501
NDUFC1	ND5	0.9955
PRPF4	BCAS2	0.995494
SOCS3	LEO1	0.995491
SF3B2	RBM8A	0.99549
EHMT2	GATAD2B	0.995482
ENSSSCG00000027815	STX16	0.995472
GNAS	KCNJ2	0.995458
INTS6	POLR2I	0.995454
SEC13	RAE1	0.995454
SF3B2	SNRNP40	0.995427
RAD50	PMS2	0.995412
MRPS17	MRPS7	0.995395
DHX37	WDR75	0.995394
STX3	GDI1	0.995369
XAB2	SRSF1	0.995367
ATR	FANCB	0.995366
MRPL49	MRPS27	0.995356
RBBP7	SAP18	0.995354
MRPL50	MRPL17	0.995341
SETD1B	EP300	0.995335
GDI2	VPS53	0.995334
TRAPPC11	TRAPPC2L	0.995326
DAP3	ENSSSCG00000006507	0.995325
MRPL11	ENSSSCG00000006507	0.995312
DHX15	SNRPD1	0.995305
LSM2	BCAS2	0.995301
NDUFC1	ND6	0.995298
DCUN1D2	PSMD5	0.995282
CWC15	PRPF6	0.995281
RNPS1	SNRPN	0.99528
SNRPF	FIP1L1	0.995276
POLR2E	CPSF3L	0.995274
RPS23	RPS26	0.995272
RPL34	RPS11	0.995271
MRPL14	MRPL17	0.99527
ENSSSCG00000011062	WASL	0.995236
IRAK1	BIRC2	0.995234
PABPC1	RPS9	0.995233
SF3B2	BCAS2	0.995229
LRP5	FZD6	0.995212
SYK	IRS1	0.995211
GMNN	PARP2	0.995206
POLR3K	GTF2H3	0.995193
CDC27	UBE2K	0.995189
GTF2H3	TAF11	0.995189
CD2BP2	SNRPA1	0.995188
PSMD9	PSMB6	0.995165
RBBP5	ENSSSCG00000007311	0.995163
EXOC4	CCP110	0.995158
LSM2	ENSSSCG00000029308	0.995144
MRPL50	MRPS35	0.995144
EPS15	ACTB	0.995129
NUP160	RAE1	0.995125
RPS15	UBE2L6	0.995121
RAD50	ERCC1	0.995107
ITGA2	SMAD7	0.995081
NCOA1	MED13	0.995081
GBF1	TRAPPC6B	0.995077
POLR2L	INTS1	0.995063
MAP1LC3B	RABGGTB	0.995052
BDP1	GTF2H2	0.995037
UBA3	DDB1	0.995028
CTR9	DCP2	0.995009
IL1R1	RNF31	0.995001
C-FLIP	TRAF2	0.994994
PPIH	CDC5L	0.994982
CENPU	CASC5	0.994963
CKAP5	NUF2	0.994961
POLR2C	CSTF2	0.994959
BLM	MCM4	0.994952
LSM7	ENSSSCG00000029341	0.994952
GAB1	FYN	0.994943
SF3A1	CHERP	0.994942
MRPL48	MRPL15	0.994916
RIOK2	RPSA	0.994907
NUP133	SEC16B	0.994899
ENSSSCG00000030119	BUD31	0.994894
NDUFC1	MT-ND2	0.994887
ENSSSCG00000008127	CPSF3	0.994871
ACTR3	EPS15	0.994866
MRPL30	MRPL50	0.994864
CD2BP2	SF3A3	0.994861
INTS12	RPAP2	0.994849
RBBP7	RBL2	0.994843
UBE2E2	UBE2D2	0.99482
AHCTF1	TRAPPC5	0.994819
TAF1	POLR2I	0.99481
ENSSSCG00000030666	WDR34	0.994802
CTR9	CCNK	0.994798
TNF	CASP8	0.994795
WASL	WASF3	0.994773
SART1	SRSF4	0.994771
RRN3	SUPT5H	0.99475
SUPT6H	PHC2	0.994735
NCKAP1	ACTG1	0.994711
NCOA1	ENSSSCG00000029102	0.994708
POLR2D	LEO1	0.994703
POLR2J	CCNH	0.994702
MRPS24	DAP3	0.9947
SNAP91	DNM1	0.994687
RPS23	EIF3L	0.994668
MED26	MED8	0.994657
POLR2H	CTDP1	0.994656
MRPL36	MRPL18	0.994655
POLR2D	POLR1C	0.994642
GTF3C3	POLR3GL	0.994636
ZWINT	CDC20	0.994634
PTCD3	MRPL46	0.994629
MRPL28	MRPS31	0.994626
EREG	SHC1	0.994624
POLR2B	POLR1C	0.994612
GRAP2	LCK	0.994591
PPP2R1B	ENSSSCG00000012325	0.994588
ARRB1	SHC4	0.994587
EIF1AX	RIOK2	0.994585
GDI2	ENSSSCG00000014913	0.994583
UPF3B	EFTUD2	0.994578
TNFSF10	FASLG	0.994578
CSTF2T	CSTF2	0.994546
GNB3	RGS6	0.994537
WDR35	IFT88	0.994529
STAG2	NDC80	0.994512
PRPF40A	EFTUD2	0.99449
CSNK1A1	WNT3A	0.994487
GAK	AP4B1	0.994476
POLR2L	INTS10	0.994462
NDUFA13	NDUFB1	0.994455
ITSN2	REPS1	0.994451
CKAP5	ENSSSCG00000030106	0.994426
GCC2	COG6	0.994414
GATAD2A	EZH2	0.994409
SGOL1	ZW10	0.994408
ANAPC1	AURKB	0.994404
MRPL9	DAP3	0.994375
EXOC2	ENSSSCG00000025339	0.994368
NDUFA9	NDUFA11	0.994368
RPS4	EIF3G	0.994367
RFC2	BRCA1	0.994366
DPY30	KANSL1	0.994355
NUP98	NDC1	0.99435
RPS3A	EIF3E	0.994343
STX5	TRAPPC6B	0.994342
NDUFA10	ENSSSCG00000001790	0.994319
DNA2	CDC6	0.99431
REPS2	SH3GL2	0.99427
CDK7	ENSSSCG00000003861	0.994256
ERCC4	GTF2E2	0.994247
CENPC1	BUB1B	0.99424
RAD52	BRCC3	0.994232
PPIH	CDC40	0.994229
ERCC3	KAT2A	0.994211
MRPS22	MRPL15	0.994209
TP53	NDC80	0.994183
ENSSSCG00000000860	RAE1	0.994173
PRPF38A	CDC40	0.994167
TAF5	GTF2H4	0.994163
RPS23	EMG1	0.994155
MRPL47	MRPS18B	0.994133
MAD2L1	ANAPC13	0.994125
ENSSSCG00000010805	PSMD5	0.994124
EIF3M	NOB1	0.99411
ZW10	BUB1B	0.994081
EIF3A	ENSSSCG00000007174	0.99408
USO1	SEH1L	0.994074
HDAC1	ENSSSCG00000003613	0.994071
TUBGCP2	PLK1	0.994063
CENPE	FANCM	0.994063
MRPL44	MRPL20	0.99406
DBF4	ENSSSCG00000017822	0.994047
CTR9	ENSSSCG00000022421	0.994042
MCM2	ENSSSCG00000015007	0.99404
MRPL48	MRPL38	0.99404
MRPL30	MRPL49	0.994039
ENSSSCG00000026572	RBBP5	0.994032
ENSSSCG00000010942	CENPE	0.994029
MRPL42	MTRF1L	0.994022
OFD1	ENSSSCG00000030106	0.99402
SART1	SYF2	0.994008
IFT57	HSPB11	0.994002
MRPS10	MRPL50	0.993984
EIF1AX	EIF3G	0.99398
MRPS22	MRPL17	0.993967
MRPL48	MRPL40	0.993958
CDC5L	SRSF11	0.993955
CREBBP	CTNND1	0.993949
BARD1	HUS1	0.993947
RELA	MED13	0.993938
BTRC	APC	0.993932
SNRPC	PRPF38A	0.993929
MED13	NCOA3	0.99392
SNRPN	SNRNP35	0.99392
PARN	SKIV2L2	0.993904
LSM6	SNRNP70	0.993902
CCNH	GTF2B	0.993895
MRPL16	MRPS27	0.993878
ENSSSCG00000027582	ERCC3	0.993877
ENSSSCG00000029381	BUB1B	0.993875
RHO	RAB11A	0.993874
GRB2	ENSSSCG00000030385	0.993863
MRPS18B	MRPL17	0.993852
ENSSSCG00000010805	ENSSSCG00000001468	0.993841
SNW1	CSTF3	0.993834
CWC25	ENSSSCG00000029705	0.993833
CENPE	HAUS6	0.993829
HSPCB	HSP90AA1	0.993823
RAB7A	TRAPPC2	0.993821
PSMD5	PSMB11	0.993808
ANAPC1	CENPE	0.993805
GTF2F1	CCNT1	0.993786
DCLRE1A	APITD1	0.993776
ENSSSCG00000014913	AP2S1	0.993775
MRPS22	MRPL24	0.993774
ERCC1	TCEA1	0.993752
RFC3	BARD1	0.99374
ARID4B	ARID4A	0.993714
RPS23	RPL11	0.993713
MTA2	SAP18	0.993713
ENSSSCG00000029705	ENSSSCG00000030119	0.993711
MRPL15	MRPL18	0.99371
SLU7	SNRPN	0.993705
POLR2E	MNAT1	0.993699
ENSSSCG00000029302	FYN	0.993696
VWF	MCFD2	0.993696
CENPJ	CENPE	0.993673
MRPL47	MRPS27	0.993672
GTF2E2	ENSSSCG00000027961	0.993666
MRPL27	MRPL52	0.993665
RPS4	EIF3E	0.99366
SART1	DHX16	0.993648
MRPL14	ENSSSCG00000006507	0.993647
PSME4	PSMB8	0.993646
UBE2D4	LTV1	0.993632
MRPL18	MRPS11	0.993625
NDUFB2	NDUFAF4	0.993607
MRPL43	MRPL21	0.993587
MRPL38	MRPS10	0.993584
NEK2	UBE2C	0.99351
MRPL12	MRPL46	0.99351
MRPS22	MRPL2	0.993487
RPL27	ENSSSCG00000020817	0.993483
ENSSSCG00000028020	MTRF1L	0.993452
RAD50	CDC7	0.993449
SRSF5	CPSF1	0.993449
ENSSSCG00000029341	RBM8A	0.993428
MRPS27	MRPL46	0.993412
CWC25	PRPF31	0.993412
PPIE	SF3B4	0.993387
F2	ENSSSCG00000030024	0.99338
SNRPF	CSTF2	0.993376
APOC3	REPS1	0.993362
VCL	TNNT2	0.99336
BIRC2	TRAF6	0.993344
PDCD11	RPS28	0.993316
PICALM	REPS1	0.993313
GADD45GIP1	MRPL17	0.993312
CWC22	TXNL4A	0.993305
ENSSSCG00000010805	PSMA7	0.993304
NOP58	RPS5	0.993268
PPP2R5A	ANAPC4	0.993263
MRPL47	MRRF	0.993262
NDUFS4	NDUFAF1	0.993258
RPA3	RAD51	0.993257
UBE2A	ANAPC4	0.99325
SMARCA5	RBBP5	0.993247
CLTB	WIPF1	0.993243
IFT140	KIF3A	0.993236
NDUFB3	MT-ND2	0.993226
CWC27	SF3A3	0.993215
PLK1	CEP76	0.993202
INTS9	GTF2B	0.993193
EXOSC7	LEO1	0.993192
NDUFA5	ND3	0.993191
ACTR1A	CKAP5	0.993181
FGFR4	GRB2	0.993162
RPS27A	RCL1	0.993149
AP2B1	DNM1	0.993141
TICAM1	TRAF2	0.993137
RPP38	EIF3K	0.993136
GORASP1	SEC16B	0.993125
COG3	RABGGTA	0.993118
DCUN1D4	ASB9	0.993117
HIST1H2AD	RING1	0.993116
DDX39B	NXF1	0.993116
CSTF2T	EIF4A3	0.993104
ENSSSCG00000022421	POLR3C	0.993102
MRPL1	MRPL38	0.993097
CWC27	RBM8A	0.99307
ENSSSCG00000017065	MRPS27	0.993069
USE1	COPA	0.993064
TAF9B	POLR2D	0.993048
PSME1	PSMC1	0.993041
XAB2	PRPF4	0.993039
MRPL12	MRPS28	0.993031
EIF2B1	RPS23	0.993009
POLR1C	GTF3C5	0.993001
ARID4B	GATAD2B	0.992984
ENSSSCG00000008419	ENSSSCG00000027896	0.992983
MRPL28	MRPL21	0.992974
SNAPC2	POLR3F	0.99297
SMN1	SF3B3	0.992968
MRPL3	PTCD3	0.992958
UBXN6	HSP90AA1	0.992943
SMAD1	BSG	0.992933
POLR2L	LEO1	0.992931
PRPF19	ENSSSCG00000023718	0.992923
EIF1AX	EIF3I	0.992922
RPS27L	ENSSSCG00000003042	0.992892
MRPS24	MRPL36	0.992882
KIF3C	TTC26	0.992865
ENSSSCG00000009533	GTF2F1	0.992841
SGOL1	PPP2CB	0.992839
CHTOP	NUP85	0.992838
GTF2H4	BRF1	0.992828
BRF2	GTF2A2	0.992825
CCND1	MCM3	0.992792
PCF11	POLR2H	0.992783
DDX52	EMG1	0.992781
SEC16B	GOLGA2	0.992764
ENSSSCG00000027961	GTF2B	0.992761
LSM7	SRRM2	0.992746
HNRNPM	SNRPD1	0.992731
MRPS31	MRPL20	0.992727
XAB2	LSM8	0.992708
NDUFC1	NDUFA11	0.992687
RIOK2	WWP1	0.992686
MRPL48	MRPL19	0.992668
SEC13	TRAPPC2L	0.992661
MAD2L1	HAUS4	0.992659
PAF1	TCEA1	0.992653
MRPL50	MRPS11	0.992647
PRPF19	LSM2	0.992637
TRAF3IP1	IFT74	0.992625
SNRPD3	SYMPK	0.992598
SGOL2	ENSSSCG00000012325	0.992585
RING1	ENSSSCG00000026982	0.992563
SF3A1	SNRNP70	0.992554
WDR5	EP300	0.992518
UCHL3	NOB1	0.992514
ERCC6	NEDD8	0.992498
DDX46	SNRPE	0.992494
DHX16	ENSSSCG00000030119	0.992468
NUP54	SUMO3	0.992422
RPS15	EIF3I	0.992414
MRPL11	ENSSSCG00000001692	0.992381
KAT7	TP53	0.99236
TRIP10	EPS15L1	0.992351
EIF4A3	ENSSSCG00000029705	0.992328
SRSF1	SF3B3	0.992311
WNT11	TNKS	0.992306
RAB6B	COG8	0.992303
KANSL3	RBBP5	0.992302
SNW1	SNRNP35	0.992297
XAB2	PRPF6	0.992286
RIOK1	RIOK2	0.992282
ENSSSCG00000029206	EGFR	0.992279
NDUFAF7	NDUFA7	0.992274
CARM1	MED6	0.992265
RNF2	E2F1	0.992263
DCTN1	CENPE	0.99225
CDCA5	NDC80	0.992233
RAB1A	SCFD1	0.992231
TNNC1	ACTN1	0.992227
ERCC4	DDB1	0.992203
ENSSSCG00000029341	U2AF1	0.992158
PIK3R2	ERBB4	0.992155
CLUAP1	IFT52	0.99215
POLR2C	SYMPK	0.992131
UTP14A	DDX49	0.992127
U2SURP	CWC25	0.992125
CD2BP2	PRPF4	0.992124
EIF1AX	RPP38	0.992118
USE1	COPZ2	0.992096
MAP3K7	TRAF2	0.992073
NDUFA7	NDUFAF4	0.992067
RAB9B	RAB3A	0.992065
FANCE	CENPT	0.992064
PPIH	ENSSSCG00000030435	0.992046
SIRT1	ACTL6A	0.992043
POLR2K	CDK9	0.992039
RPS13	EIF3D	0.992032
UBE2B	NEDD8	0.99203
CREBBP	KMT2B	0.992
ERCC4	ERCC2	0.991994
TAF12	POLR2I	0.991985
HIST1H2BA	EED	0.991977
ENSSSCG00000028688	GTF2B	0.99197
NUP160	NUP205	0.991964
TAF11	POLR2G	0.991959
CUL1	CUL5	0.991949
POLR2B	POLR1E	0.991941
ENSSSCG00000024352	EIF2B2	0.991941
TRADD	TRAF3_TV1	0.991936
SUPT4H1	RPAP2	0.991909
SEC22C	GOLGA2	0.991904
NPHP1	ENSSSCG00000022588	0.991894
ANAPC13	ENSSSCG00000029381	0.991881
SUPT4H1	GTF2A1	0.991858
SART1	NCBP2	0.991857
VPS51	STX5	0.991836
SYF2	PRPF38A	0.991834
MSL3	WDR5	0.991818
POLR2I	TAF2	0.991816
ENSSSCG00000029308	NCBP1	0.99181
TAF7L	GTF2B	0.99177
SUZ12	HDAC2	0.991766
RPL7A	RPS18	0.991762
MRPL16	MRPL48	0.991757
ENSSSCG00000030435	CDC40	0.991751
UNC93B1	ENSSSCG00000023420	0.991743
SLX4	ERCC6	0.991738
MRPL48	ENSSSCG00000001692	0.991737
GTF2H3	TAF1	0.991722
RFC2	BARD1	0.991718
MED6	NR1I3	0.991711
GTF2H5	BRF2	0.991688
COPZ2	STX5	0.991659
NOC4L	RPS5	0.991657
CDC45	ERCC1	0.991656
RPS3	EMG1	0.99165
INTS5	POLR1C	0.991634
PSMD9	PSMB1	0.991605
MRPL10	MRPS15	0.991596
PTCD3	MRPL40	0.991575
CHD3	ENSSSCG00000026982	0.99157
NOC4L	ENSSSCG00000020817	0.991545
NUP93	XPO1	0.991534
PPID	ENSSSCG00000003613	0.991518
GFM1	MRPL42	0.991516
NDUFA9	ENSSSCG00000001790	0.991498
CDC7	ENSSSCG00000017822	0.991487
VPS29	AMER1	0.991475
IFT80	TTC21B	0.991444
EIF4A1	RPS29	0.991439
FBXW7	RPS11	0.99143
LSM6	SNW1	0.991419
AP1M1	GAK	0.991414
SEC22B	COPA	0.991413
MEAF6	BCL2	0.991403
PSME4	PSMD2	0.991396
CD2BP2	DHX16	0.99139
MRPS31	MRPL36	0.991376
ENSSSCG00000026193	ENSSSCG00000000169	0.991365
FBL	RPS5	0.991356
BUB3	NUP93	0.991348
RFC2	POLD1	0.99134
CD2BP2	SYF2	0.991318
PRPF38A	BUD31	0.991313
POLR2L	CCNT1	0.991311
MRPL16	MRPL35	0.991287
ENSSSCG00000029341	PPIL1	0.991267
TAF7L	GTF2H5	0.991266
DYNC2H1	IFT43	0.991236
NCBP2	NUP107	0.991229
ENSSSCG00000030435	PRPF38A	0.991222
COG3	NAPB	0.991209
EP300	BCL9	0.991185
MED15	MED30	0.99114
SUDS3	GATAD2B	0.99113
NEK2	ANAPC11	0.991123
IFT172	IHH	0.991122
CTR9	EXOSC3	0.991116
NDUFA9	NDUFA3	0.991106
NDUFA12	NDUFA10	0.991093
ENSSSCG00000030035	ENSSSCG00000021281	0.991061
AXIN1	FZD7	0.991058
CDC45	ENSSSCG00000000408	0.991042
FZR1	ENSSSCG00000029381	0.991041
ORC6	BRCA1	0.991039
ENSSSCG00000026572	SUZ12	0.991037
ANAPC10	UBE2D4	0.991036
RPL7A	EIF3K	0.990997
EPAS1	RNF7	0.990991
RPA2	MCM8	0.990989
CDC73	EXOSC6	0.990987
ENSSSCG00000000169	GTF2A2	0.990971
DDB1	UBE2F	0.990965
ANAPC5	NUP43	0.990965
ENSSSCG00000010942	AURKB	0.990954
RBBP4	RBL1	0.99094
TAF2	POLR3F	0.990937
MRPL30	MRPL3	0.990936
TOPBP1	PCNA	0.990911
DNA2	ENSSSCG00000017675	0.990876
MRPL50	ENSSSCG00000006507	0.990848
CENPT	FANCM	0.990842
WDR60	KIF17	0.990815
SRSF11	POLDIP3	0.990811
IFT140	WDR19	0.990795
DDX46	SNRPN	0.990788
MRPS7	MRPL14	0.990765
CHD4	ARID4B	0.990763
SNRPC	TXNL4A	0.990734
ENSSSCG00000026896	RBM22	0.990731
GTF2H3	BRF1	0.990719
ANAPC15	ENSSSCG00000030580	0.990702
EIF2S3	ENSSSCG00000021825	0.990681
AMER1	DVL2	0.990674
TRAPPC4	BET1	0.990674
SUPT5H	GTF2A1	0.990662
TPM1	TLN1	0.99065
CEP152	MAPRE1	0.990625
MRPL21	ENSSSCG00000001692	0.99061
ENSSSCG00000021295	ENSSSCG00000021964	0.990608
EFTUD2	NCBP1	0.990607
SYK	RPS27A	0.990598
DDX46	SNRPD1	0.99059
CETN2	ERCC1	0.990587
MRPL17	MRPL52	0.990571
MAGOHB	NXF1	0.99055
HDAC1	LIN37	0.990547
SNRNP70	BCAS2	0.99054
THOC7	UPF3B	0.990518
BLM	PMS2	0.990514
MRPS5	MRPL38	0.990512
MT-ND2	NDUFB10	0.99051
RPS3A	EIF3M	0.990508
NSF	ENSSSCG00000022294	0.990501
MRPS27	MRPL52	0.990496
MED26	MED6	0.990486
USP18	IRS1	0.990475
POLR3E	ENSSSCG00000027961	0.990469
EIF3A	EIF2S2	0.990463
KIF3A	IFT46	0.990432
ENSSSCG00000014884	POLR2C	0.990412
CPLX1	EPS15	0.990406
PSMD7	DCUN1D1	0.990401
SART1	CWC25	0.9904
PPIH	SNRNP35	0.990399
CENPO	BUB3	0.990396
RPS13	CDC20	0.990389
CENPP	FANCB	0.990372
DERL1	RPA2	0.990367
EP300	TP53BP1	0.990354
ENSSSCG00000010805	PSMA8	0.990349
LEF1	CDH1	0.990323
SF3B6	XAB2	0.990313
MRPS30	ENSSSCG00000006507	0.990239
VAV1	ENSSSCG00000030385	0.990236
SNW1	LSM2	0.990235
ENSSSCG00000000860	NUP210	0.990225
C-FLIP	TRAF3_TV1	0.990212
MRPL30	ENSSSCG00000001692	0.990172
UBE2D4	UBE2D2	0.990169
ITGAV	FOXH1	0.990147
DHX16	ENSSSCG00000007337	0.990144
CHTOP	NUP93	0.990143
POLA2	ENSSSCG00000024770	0.990134
NFKB2_TV2	IKBKG	0.990124
YKT6	STX18	0.990105
CDK1	ENSSSCG00000022937	0.990102
MRPL2	MRPS27	0.990064
RANBP2	RAE1	0.990059
GRB2	ERBB2	0.990054
CKAP5	TUBGCP4	0.990031
EPS15L1	SH3KBP1	0.990023
POLR2L	POLR3G	0.990007
IL2RG	IFNGR1	0.990001
RIOK1	RPS29	0.99
SPRY2	CD81	0.989986
ENSSSCG00000026193	POLR1E	0.989982
THOC7	PAPOLA	0.98994
EIF3M	RPL6	0.989938
C19orf40	POLD1	0.989915
RGS11	GNB2	0.989913
ERCC6	ENSSSCG00000017822	0.989913
MAGOHB	PRPF8	0.989907
POLR2B	POLR3C	0.989872
MRPL28	ENSSSCG00000028020	0.989849
DHX37	PDCD11	0.989844
COG6	RAB3A	0.989818
SF3B1	NCBP1	0.989803
MRPL1	MRPS35	0.989795
CWC27	EIF4A3	0.98977
TAF7L	GTF2H4	0.989759
SYF2	NCBP1	0.989752
LSM6	CDC5L	0.989751
RMI2	APITD1	0.989728
XAB2	LSM2	0.989719
SETD1B	INO80E	0.989707
SIN3B	GATAD2B	0.989691
AXIN1	FZD6	0.989683
GORASP1	NAPA	0.98967
RAD52	NBN	0.989636
UBE2L6	RPS27L	0.98962
RPS4	ENSSSCG00000021825	0.989612
CCT7	GNB5	0.989606
ANAPC15	BUB1B	0.989582
RPS3A	EIF3G	0.989558
CWC27	BCAS2	0.98955
TAF3	POLR2F	0.989543
CDC40	TXNL4A	0.98954
ENSSSCG00000026572	KAT2B	0.989531
SUPT4H1	ERCC2	0.989526
TAF9B	POLR2I	0.989512
ENSSSCG00000015829	AXIN2	0.989498
ERCC2	POLR3C	0.989495
EIF3A	NOB1	0.989482
ATR	FANCI	0.989464
ENSSSCG00000009070	MKS1	0.989462
CHCHD1	MRPL27	0.989437
UTP20	DDX52	0.989419
MRPL35	MRPS11	0.989411
MRE11A	ERCC1	0.989405
GTF2F1	TAF4B	0.989396
MRPL48	MRPL13	0.98939
CD3EAP	POLR3C	0.989389
GFM1	ENSSSCG00000028020	0.989386
ECSIT	NDUFA8	0.989386
ENSSSCG00000009134	PIK3R1	0.989382
VPS51	SYN1	0.989381
FZR1	CENPH	0.989334
EIF3G	EIF4G1	0.989328
AXIN1	FZD4	0.989318
WAPAL	SPC25	0.989315
PTCD3	MRPL36	0.989299
TRRAP	TAF2	0.989261
CUL7	RNF7	0.989246
POLR2E	GTF3C4	0.989244
NDUFAF2	ENSSSCG00000001790	0.989231
CWC15	PRPF38A	0.989222
NOP14	EIF3K	0.989177
SF3A1	CWC15	0.989172
CREBBP	EPAS1	0.989159
FGF19	FGFR1	0.989154
PCF11	RBM22	0.989154
PSME4	PSMD5	0.989152
MED26	EP300	0.989145
PSME3	PSMD4	0.989141
NPHP4	TTBK2	0.989132
PSMD13	PSME3	0.98913
EIF2B1	EIF3H	0.989125
MLH1	RAD50	0.989124
MRPS5	MRPL50	0.989121
POLA2	ENSSSCG00000029104	0.989117
EIF3D	LTV1	0.989111
POLR2F	INTS1	0.989104
HHIP	WDR60	0.989093
CISH	HIF3A	0.989084
ERCC4	UBE2T	0.98908
SEC13	NUP214	0.989078
PSMA7	PSME1	0.989078
C7H6orf153	EMG1	0.989066
RNPC3	ENSSSCG00000030119	0.989062
ND4	NDUFB1	0.989062
EIF3K	ENSSSCG00000007174	0.989056
NDUFC1	NDUFB11	0.989044
MRPL14	MRPL46	0.989008
WDR34	IFT52	0.989006
ENSSSCG00000030356	ENSSSCG00000026167	0.989004
ENSSSCG00000024011	NAPB	0.988978
STAG2	ENSSSCG00000030580	0.988976
MRPL11	MRPL46	0.988968
GNB2	PIK3R5	0.988966
EIF3A	NCBP2	0.988962
SF3B1	LSM1	0.988957
GATA3	EP300	0.988956
SNRNP70	ENSSSCG00000022421	0.988953
RIPK1	NGFR	0.98894
MRPS5	MRPL24	0.98894
VCL	CDH17	0.98893
ENSSSCG00000008464	SUZ12	0.988924
WDR61	ENSSSCG00000022421	0.988903
SNRNP70	PRPF8	0.988901
RPS13	RPS3	0.988896
AP1M1	REPS1	0.98889
MRPL15	MTRF1L	0.988881
LSM2	BUD31	0.988873
AURKB	CDC20	0.988866
FCF1	RPS21	0.988866
CDK7	POLR2D	0.988859
C3	LCP2	0.988855
CUL1	PSMD11	0.988839
ACTG2	ACTN4	0.988831
MRPS24	MRPL24	0.98883
COG7	VPS54	0.98883
ORC4	ENSSSCG00000017822	0.988809
GADD45GIP1	MRPL19	0.988808
RNF2	EZH2	0.988794
EIF3A	RPP38	0.988776
HAUS4	CDC20	0.988774
PSMA7	ENSSSCG00000005507	0.988773
MRPL43	MRPL12	0.988771
KL	FAM20C	0.988758
ENSSSCG00000029705	SRRM2	0.988747
HAUS4	CASC5	0.988736
GTF2F1	ENSSSCG00000028688	0.988729
UTP14A	EIF3H	0.988725
CHD4	EED	0.988693
ERCC6	RRN3	0.988679
TAF3	POLR2D	0.988668
POLR3D	GTF3C5	0.988645
DHX16	LSM8	0.988642
LSM6	CWC22	0.988636
FZR1	CENPI	0.988636
YKT6	TRAPPC2L	0.98863
MRPL28	MRPL36	0.988601
UPF3B	NCBP2	0.988571
ITSN1	REPS1	0.988537
SEC24B	SEC24A	0.988511
DHX37	NOP56	0.988505
ATXN7	GTF2H1	0.988495
ERCC3	NEDD8	0.988487
RAB8B	GGA3	0.988473
UPF3B	SRSF3	0.988465
SART1	CWC15	0.98845
CCNB1	NEK2	0.98844
RAD50	ORC5	0.988424
LSM6	RBM22	0.988417
PNO1	NOP56	0.988414
CAND1	DDB2	0.98841
GTF2E2	VWA9	0.988408
RPS4	EIF3I	0.988368
AXIN1	FZD5	0.988361
WDR60	IFT52	0.98836
ENSSSCG00000028020	MRPL52	0.988339
POLR2E	SNAPC1	0.988337
ENSSSCG00000022421	SNRPA1	0.988317
SUPT5H	GTF2A2	0.988309
NDUFA1	NDUFA13	0.988282
CDC45	RBL2	0.988275
MRPL10	ENSSSCG00000028020	0.988262
POLR2J	TAF12	0.988238
NUP37	NUP214	0.988236
CSTF2T	THOC3	0.988201
MRPS31	MRPL17	0.9882
CUL4A	PARP2	0.988184
LSM7	ENSSSCG00000029308	0.988182
ND6	NDUFB1	0.98818
PPIH	SRRM2	0.988171
ENSSSCG00000020817	USP8	0.988169
SRSF1	SF3B4	0.988162
POLR2E	INTS10	0.98814
MRPL20	MRPS35	0.988025
TAF9B	MNAT1	0.988019
MED17	MED23	0.988017
VAMP2	RIMS1	0.988005
SIN3B	HDAC2	0.98799
EIF3A	NCBP1	0.987972
RANBP2	NUP107	0.987962
GTF2H5	MLLT3	0.987958
SART1	CWC22	0.987949
NDUFB3	NDUFAF1	0.98793
GBF1	COPB2	0.987924
RPS9	DDX52	0.987909
CWC25	PRPF6	0.987852
SPRTN	POLD1	0.987851
GRIN2B	GRIK4	0.98784
GTF3C4	POLR3C	0.987835
UBE2A	LEO1	0.987799
DHX15	ENSSSCG00000023718	0.987799
ENSSSCG00000009533	GTF2H5	0.987797
CHTOP	TPR	0.987772
CDC73	EXOSC7	0.987769
STX18	GOSR2	0.987741
MRPL44	MRPL35	0.987739
IFT80	ENSSSCG00000015909	0.987676
NDUFC1	NDUFAF1	0.987656
VPS52	ENSSSCG00000022294	0.987642
HEATR1	DDX52	0.987639
ENSSSCG00000017822	CDK2	0.987628
MRPL2	GFM1	0.987627
RAB9B	GGA3	0.987625
MRPL3	MRPS22	0.987614
DHX15	SNRPD3	0.98761
CDKN1B	ENSSSCG00000003861	0.987594
ERCC3	FANCA	0.98759
SUPT16H	POLR2G	0.987587
RPL6	RPS11	0.987579
POLR2L	MNAT1	0.987554
AMER1	APC2	0.987545
ANAPC11	RPS27A	0.98754
ENSSSCG00000029341	LSM8	0.987515
TAF9B	GTF2A1	0.987509
RRN3	BRF2	0.987491
FGF5	FGFR2	0.987486
MRPL2	MTRF1L	0.987461
POLR3K	POLR2D	0.987443
SRSF3	SNRPN	0.987433
TP53	RPS27A	0.98743
ENSSSCG00000015007	KAT2B	0.987418
PTCD3	MRPL13	0.987386
POLR3E	GTF3C5	0.987384
ND6	NDUFAF4	0.987367
CLTB	DNM1	0.987361
PPIL3	CWC25	0.987349
DAP3	MRPS26	0.987341
AMPH	EPS15	0.987335
CUL4B	POLR2I	0.98732
ENSSSCG00000008127	SMN1	0.987302
PRPF6	PPIL1	0.987257
TTC37	POLR2I	0.987257
SEC24C	TRAPPC11	0.987255
PRPF6	BUD31	0.987243
BIN1	WASF1	0.987232
MRPS15	MRPL35	0.987208
RPP38	RPS29	0.987205
RFC3	BRCA2	0.987196
GTF2H4	RPAP2	0.987195
PSME4	PSMD8	0.987186
CWC25	TXNL4A	0.987171
TP53	NBN	0.987165
ACTR1A	PAFAH1B1	0.987145
PTCD3	MRPL35	0.987139
TRAPPC1	NAPB	0.987127
EP300	LIN9	0.987117
ATR	BRE	0.987091
ENSSSCG00000029705	TXNL4A	0.987085
ZWINT	PLK1	0.987073
SNW1	ENSSSCG00000030435	0.987069
CD2BP2	RBM8A	0.987068
RPL36	ENSSSCG00000020817	0.987059
ENSSSCG00000014913	DAB1	0.987028
WDR35	KIF3A	0.987023
MRPS5	MRPL1	0.987023
MRPL48	MRPL32	0.987018
RPSA	RPS9	0.986989
MRPL28	ENSSSCG00000024953	0.986988
RPL34	ENSSSCG00000020817	0.986968
PLK1	DSN1	0.986968
SUPT4H1	RRN3	0.986966
MAGOHB	CSTF2	0.986963
CCP110	CDC20	0.986954
ENSSSCG00000008127	PPIE	0.986946
C17orf70	XRCC3	0.986945
EIF2S3	UTP18	0.986932
MZT1	HAUS1	0.986931
GRIN2B	DLG2	0.986895
PPIH	SF3B4	0.986866
GDI2	STX6	0.986819
TUBGCP5	CASC5	0.986816
INTS6	BDP1	0.986816
PPIH	ENSSSCG00000029705	0.986785
ANAPC11	PLK1	0.986779
GTF2F1	POLR3C	0.986754
MZT1	CENPJ	0.986739
HIP1	ITSN2	0.986727
GADD45GIP1	MRPL44	0.986721
POLR2B	LEO1	0.986709
KIF24	CEP164	0.9867
VAV1	RAPGEF1	0.98669
SNRNP70	PPIL1	0.986681
MRPS31	MRPL47	0.986652
UBE2D4	UBE2V1	0.986647
EPS15	REPS1	0.986644
ENSSSCG00000008127	TRA2B	0.986635
GTF2H1	TCEA1	0.986634
SNAPC1	ENSSSCG00000000461	0.986622
PSME4	PSMC2	0.986612
SNRNP70	PRPF31	0.986611
CENPQ	DSN1	0.986605
PSMB11	ENSSSCG00000005507	0.986598
UPF3B	CPSF3	0.986591
CCT4	GNB2	0.986581
LIN54	CDC7	0.986576
XAB2	ENSSSCG00000023718	0.986562
EFTUD2	NCBP2	0.98656
RB1	RING1	0.986555
MRPL21	MRPL50	0.986536
IFT81	WDR19	0.986516
TAF2	ENSSSCG00000000461	0.986485
FBXL20	UBE2F	0.986484
EIF3L	NCBP1	0.986476
CCT5	GNAT2	0.986447
SEC31A	YKT6	0.986442
MRPS27	MRPL12	0.98643
BET1L	TRAPPC12	0.986417
PRPF19	PPIH	0.986386
VCL	MYH7	0.986356
LRP5	WLS	0.986354
DDB1	POLR2E	0.986353
C3	VAV1	0.986352
SEC22C	COG8	0.986335
TAF4	RPAP2	0.986294
RPS27A	EIF3I	0.986292
ANAPC13	ENSSSCG00000030580	0.986273
PSMD11	NEDD8	0.986249
MRPL10	MRPL42	0.986243
RAB6B	VPS54	0.986235
NUP160	TPR	0.986225
COPE	NAPA	0.986221
POLR3K	ERCC2	0.986218
ENSSSCG00000015007	TIPIN	0.986167
SF3A1	PPIH	0.986161
DPY30	KAT2B	0.986154
MRPS10	MRPS18B	0.986154
ENSSSCG00000029341	SF3B4	0.986153
SEC13	NUP93	0.986133
RAB8B	RAB5A	0.986112
NDUFB11	NDUFA13	0.986106
GDI2	VPS52	0.986092
EXOC7	RAB5A	0.986052
COPE	TMED10	0.986051
AP2M1	EPS15	0.986045
STAG1	NUF2	0.986028
ENSSSCG00000026167	ENSSSCG00000003728	0.986027
PRIM2	PRIM2	0.986017
SEL1L	RPA2	0.986016
PAF1	POLR2B	0.986016
FBXW7	RNF7	0.986002
TAF5	POLR2L	0.985984
RBBP5	ERCC1	0.985979
PSME4	TBP10	0.985978
CBL	EGFR	0.985913
ENSSSCG00000024352	LTV1	0.985887
IGF2R	EPS15	0.985874
PARP2	POLD1	0.985845
POLR2J	POLR3G	0.985826
MRPS5	MRPL18	0.985777
FZR1	CDC20	0.985749
FZR1	ENSSSCG00000030580	0.985743
ENSSSCG00000008127	ENSSSCG00000029705	0.985703
MRPS15	MRPL14	0.985672
INTS5	GTF2B	0.98566
LSM1	SF3B3	0.985604
FBF1	CEP76	0.985601
CWC22	PRPF6	0.985596
RNPS1	PCF11	0.985595
SEC24A	ARCN1	0.985574
SMC3	ENSSSCG00000029381	0.985572
CWC27	PPIH	0.985565
RIPK1	TRAF6	0.985544
DAP3	MTRF1L	0.985537
IFT172	SHH	0.985492
NUP98	NXF1	0.98549
IRAK1	MAP3K7	0.985481
THOC1	NUP153	0.985476
NDUFAF7	NDUFB10	0.98547
ANAPC16	NEK2	0.985455
POLR3A	ERCC3	0.985437
GTF2E2	SUPT5H	0.98543
DAP3	MRPL12	0.985375
ERCC2	BRF2	0.985356
STX5	STX17	0.985346
CUL3	RNF7	0.98534
RFC5	ENSSSCG00000017822	0.985304
ENSSSCG00000024953	MRPL50	0.985275
UBE2D4	NEDD8	0.985269
RPL27	ENSSSCG00000021825	0.985264
ENSSSCG00000008595	DAB1	0.98526
POLR2L	TAF2	0.985235
EXOSC9	DCP2	0.985229
NOP14	ENSSSCG00000020817	0.985226
NUP93	THOC1	0.985226
RPS23	DCAF13	0.985217
NDUFAF3	NDUFA1	0.985215
MRPL30	MRPL19	0.985209
VPS51	GOSR1	0.985199
SART1	CWC27	0.985164
ND3	NDUFB1	0.985127
POLR1E	ENSSSCG00000000169	0.985068
NDUFB3	NDUFA11	0.985053
RPS27A	PEX7	0.985045
NDUFA12	NDUFAF4	0.985019
ACTR2	PICALM	0.985
IFT46	CLUAP1	0.984988
NOB1	EIF3H	0.984987
ERLEC1	RPA2	0.984978
RAB11A	TRAPPC9	0.984947
ACTA2	ACTN4	0.984928
LSM6	SRSF1	0.984922
ACTR1A	PLK1	0.984916
CC2D2A	XPA	0.984899
RFC5	BLM	0.984896
MED4	EP300	0.98489
MAP2K1	FN1	0.984884
POLR3A	TCEA1	0.984877
FZD7	WNT3A	0.984872
INTS6	ENSSSCG00000022421	0.984858
STUB1	RPS27A	0.984813
AP1S3	AP2A1	0.984811
SRSF7	CDC40	0.984778
SNAPC5	TAF2	0.984749
TCTN3	NPHP4	0.984741
CWC22	PRPF31	0.984738
EIF3A	EMG1	0.984738
JAK2	IL7	0.984711
MRPL18	MRPS35	0.984707
GTF2H2	CTDP1	0.984707
MRPL30	MRPL43	0.984705
LSM7	SRSF11	0.984686
ENSSSCG00000024011	SCFD1	0.984674
LOC100624226	TNFSF10	0.984659
DDX46	NCBP1	0.984639
RAD52	TIMELESS	0.984618
SEC22B	ENSSSCG00000022294	0.984611
ENSSSCG00000029206	AP2M1	0.984602
LEF1	BCL9	0.9846
MRPL10	MRPL46	0.984598
AKAP9	CCP110	0.984597
U2AF1	SRSF11	0.984577
IL1R1	IRAK2	0.984575
ATR	RFC2	0.98454
RFC3	POLD1	0.984535
MRPL21	MRPS18B	0.984487
RIPK1	TAB1	0.984473
SF3A1	RBM22	0.984469
MT-ND2	NDUFB1	0.984459
ENSSSCG00000029382	EXOSC6	0.984432
ENSSSCG00000029206	PTK2	0.984424
H2AFV	RBBP4	0.984415
USE1	STX17	0.984377
SLX4	GTF2H2	0.984354
CWC27	HSP90AA1	0.984335
RAB1A	VPS53	0.984301
COL7A1	SEC24A	0.984282
SF3B2	EIF4A3	0.984259
CIRH1A	RPS27L	0.984236
ENSSSCG00000030106	CASC5	0.984198
LSM7	CDC5L	0.984193
LSM8	RBM22	0.984168
EXO1	LIG1	0.984164
PCNA	NBN	0.984159
POLR2E	SYMPK	0.984146
GTF2F1	XPA	0.984124
[truncated: 174,314 more rows]
